# Supplementary material for: Dehydropolymerization of H3B·NMeH2 Mediated by Cationic Iridium(III) Precatalysts Bearing κ3-iPr-PNRP Pincer Ligands (R = H, Me): An Unexpected Inner-Sphere Mechanism
Source: ACS Catal. 2022 Oct 12;12(20):13050–64. doi: 10.1021/acscatal.2c03778 (PMC9594342; doi:10.1021/acscatal.2c03778)
Supplement: Supplementary file 2 — cs2c03778_si_003.xyz [file cs2c03778_si_003.xyz]

2
H2
H   0.00000  0.00000  0.37512
H   0.00000  0.00000 -0.37512

17
H3B.NMe3
N   0.00508 -0.00001  0.00001
C  -0.49296  1.37013  0.32474
C  -0.49615 -0.40396 -1.34765
C  -0.49331 -0.96538  1.02479
B   1.66335 -0.00086 -0.00211
H   1.98491  0.80770 -0.86062
H   1.98729  0.33769  1.12691
H   1.98464 -1.14853 -0.27391
H  -0.10221  2.06899 -0.42831
H  -0.10033  1.65763  1.31030
H  -1.59788  1.39483  0.33177
H  -1.59825 -0.98177  1.04422
H  -0.10061 -0.66350  2.00602
H  -0.10291 -1.96340  0.78037
H  -1.60113 -0.41111 -1.36963
H  -0.10519 -1.40518 -1.57761
H  -0.10611  0.30629 -2.09033

11
H3B.NMeH2
N   0.00490  0.55312 -0.00000
C   1.23647 -0.28560 -0.00000
H   0.00713  1.17101 -0.82159
H   0.00713  1.17100  0.82160
B  -1.40308 -0.30947 -0.00000
H  -1.36589 -0.97735 -1.02228
H  -1.36583 -0.97751  1.02216
H  -2.28681  0.53341  0.00010
H   1.20568 -0.92869 -0.89077
H   1.20618 -0.92801  0.89127
H   2.15467  0.32530 -0.00048

9
BH2=NMeH
H   1.76920 -0.12687 -0.89317
H  -0.13924 -1.44081  0.00005
B  -1.37054  0.25365 -0.00017
C   1.18965  0.17193  0.00019
N  -0.14563 -0.42002 -0.00008
H  -1.36942  1.46061 -0.00030
H   1.76817 -0.12526  0.89475
H   1.09217  1.26796 -0.00082
H  -2.38671 -0.39532 -0.00029

7
NMeH2
N   0.75714 -0.00000 -0.12876
C  -0.70724 -0.00000  0.01804
H   1.14376 -0.81567  0.35883
H   1.14376  0.81567  0.35883
H  -1.12183 -0.88647 -0.49218
H  -1.12183  0.88647 -0.49218
H  -1.10043  0.00000  1.05971

8
NMeH3
N   0.71475 -0.00000  0.00000
C  -0.80574  0.00000  0.00000
H   1.09424 -0.08065 -0.95890
H   1.09424 -0.79013  0.54927
H  -1.15051  0.85552 -0.59512
H  -1.15052  0.08763  1.03846
H  -1.15053 -0.94314 -0.44334
H   1.09429  0.87077  0.40960

17
[H2B(NMeH2)2]+
N   1.32828 -0.51597 -0.00044
C   2.56719  0.35334  0.00017
H   1.37921 -1.13417  0.82372
H   1.37894 -1.13271 -0.82571
B   0.00021  0.40630  0.00015
H   0.00038  1.04402  1.02536
H   0.00015  1.04446 -1.02476
H   2.54328  0.98608  0.89704
H   2.54263  0.98828 -0.89513
H   3.46801 -0.27627 -0.00095
H  -2.54261  0.98893  0.89448
H  -1.37913 -1.13251  0.82569
C  -2.56744  0.35328 -0.00031
N  -1.32817 -0.51571  0.00044
H  -3.46794 -0.27677  0.00169
H  -1.37932 -1.13409 -0.82363
H  -2.54398  0.98526 -0.89772

61
[1-H4]+
Ir       0.000000000      0.000000000      0.000000000
H        0.051348515      1.603177273      0.129188195
H        0.010570290      0.330558274     -1.561220446
H       -0.048411721     -1.515769107     -0.823783483
P       -2.330585734      0.213201570      0.233069458
P        2.339432518      0.063720001      0.233061034
N        0.000000000      0.000000000      2.265889052
H       -0.031387443     -0.980566400      2.575320495
C       -2.498573101      0.160171927      2.123770430
H       -3.373998894      0.733708922      2.472166887
H       -2.676196331     -0.896402630      2.397469487
C       -1.224864045      0.682732041      2.799384995
H       -1.096399813      1.758598022      2.597638705
H       -1.283193732      0.547519621      3.897065857
C        1.266019802      0.602987895      2.799369108
H        1.315584881      0.464322665      3.897065536
H        1.206640218      1.684865878      2.597620329
C        2.503683210      0.000000000      2.123753857
H        2.613281943     -1.065797461      2.397386830
H        3.414029864      0.516283765      2.472176747
C       -3.173092462      1.815225121     -0.326457232
H       -4.254065749      1.639602879     -0.167808278
C       -2.738546659      3.021413491      0.525425338
H       -3.245595973      3.929392549      0.155994477
H       -1.651436890      3.195922516      0.446043465
H       -3.003780316      2.913756974      1.590287824
C       -2.906403572      2.074458757     -1.821503297
H       -3.425335228      2.997271111     -2.133433155
H       -3.263652434      1.258095814     -2.467871887
H       -1.827912477      2.208775958     -2.008977560
C       -3.430425824     -1.239934577     -0.301116802
H       -2.964636234     -2.073388763      0.263238695
C       -4.898086550     -1.099376975      0.144501726
H       -5.439439601     -2.038100520     -0.065097600
H       -5.415652449     -0.298736829     -0.410413111
H       -5.002765232     -0.894332132      1.222896668
C       -3.313985460     -1.560017545     -1.803230711
H       -3.777809514     -2.540024902     -2.008677673
H       -2.266354946     -1.600973734     -2.143593261
H       -3.844350171     -0.815430250     -2.419342450
C        3.344187225     -1.456698377     -0.301163144
H        2.825897273     -2.258764121      0.262885226
C        3.207887773     -1.768355652     -1.803388878
H        3.608051895     -2.775997387     -2.008945151
H        3.785018970     -1.059120526     -2.419177323
H        2.159867245     -1.742055461     -2.144017798
C        4.817725348     -1.410435389      0.144824247
H        5.297970650     -2.381810183     -0.064911370
H        4.935043336     -1.212797530      1.223308409
H        5.385598266     -0.644390972     -0.409733635
C        3.282563001      1.608641374     -0.326507006
H        4.350138109      1.364208270     -0.168203218
C        2.926320777      2.840047309      0.525622324
H        3.490323908      3.713774084      0.156162448
H        3.184385023      2.715512797      1.590410493
H        1.852569321      3.083788368      0.446542251
C        3.032592875      1.884612038     -1.821452376
H        3.609528220      2.772292255     -2.133436813
H        1.964879595      2.087828329     -2.008564799
H        3.336545949      1.047102573     -2.468017783
H       -0.056934644     -1.770449855      0.051859645

61
TS(1-H4)1
Ir       0.000000000      0.000000000      0.000000000
H        0.027047024      1.636076663      0.201786632
H        0.009187179      0.555733193     -1.495384796
H       -0.027618576     -1.670649932      0.106339387
P       -2.341607674      0.130811644      0.229353152
P        2.344652004      0.053340105      0.229353152
N        0.000000000      0.000000000      2.241365297
H       -0.016360428     -0.989643621      2.521563059
C       -2.498685304      0.082644697      2.120859768
H       -3.389936621      0.630786641      2.469116865
H       -2.641396710     -0.977401852      2.400913283
C       -1.238887893      0.648019756      2.786839661
H       -1.143229983      1.726998162      2.584268715
H       -1.279846742      0.506256822      3.884209045
C        1.259630714      0.606715156      2.786839660
H        1.295881316      0.463675823      3.884209045
H        1.199689885      1.688265864      2.584268715
C        2.500051556      0.000000000      2.120853039
H        2.607646070     -1.064177116      2.400913283
H        3.408934394      0.518390180      2.469116864
C       -3.250777761      1.694338389     -0.335470311
H       -4.322927658      1.470287581     -0.177426619
C       -2.870125590      2.920649918      0.513202970
H       -3.414696407      3.804747514      0.139358141
H       -1.791125159      3.139836596      0.435752650
H       -3.133666019      2.805435411      1.577745549
C       -2.996179973      1.961922879     -1.831158546
H       -3.565571089      2.852862278     -2.147479885
H       -3.305004823      1.124464924     -2.475551882
H       -1.926985368      2.159058704     -2.017032463
C       -3.377291199     -1.370275137     -0.293591454
H       -2.869050164     -2.178436299      0.270058258
C       -4.847144616     -1.291179990      0.160080914
H       -5.346733613     -2.254963644     -0.038947532
H       -5.403772057     -0.519305502     -0.397782100
H       -4.955112901     -1.082674556      1.237536789
C       -3.255686557     -1.691640653     -1.794616449
H       -3.686086767     -2.688133660     -1.993110725
H       -2.207969077     -1.701662728     -2.136433078
H       -3.813558608     -0.969038407     -2.412670830
C        3.330152309     -1.481160152     -0.293591454
H        2.795475723     -2.272087578      0.270051530
C        3.197991624     -1.798330511     -1.794616449
H        3.595218329     -2.808505545     -1.993110725
H        3.779443898     -1.094563160     -2.412670830
H        2.150515388     -1.773715607     -2.136433079
C        4.801816968     -1.450693110      0.160080914
H        5.269275835     -2.430463648     -0.038947532
H        4.916618121     -1.245877818      1.237530060
H        5.383653969     -0.697639302     -0.397782101
C        3.305006469      1.585960551     -0.335470312
H        4.369164671      1.326593075     -0.177426619
C        2.965097096      2.824184140      0.513202969
H        3.538593509      3.689798256      0.139358141
H        3.224695186      2.700321299      1.577745549
H        1.893931322      3.078916584      0.435752650
C        3.059392605      1.861814358     -1.831158547
H        3.657921906      2.733446122     -2.147479886
H        1.997298425      2.094183873     -2.017032463
H        3.340367165      1.014606054     -2.475551883
H       -0.019626121     -1.187185623     -1.097890676

61
Int[1-H4]+
Ir       0.000000000      0.000000000      0.000000000
H        0.000619819      1.642712068      0.235222521
H        0.000598347      0.828276162     -1.362881521
H       -0.000683388     -1.652184431      0.178216353
P       -2.346327440      0.013266024      0.229492833
P        2.346301976      0.010920540      0.229514453
N        0.000000000      0.000000000      2.219024389
H       -0.000472165     -0.995832632      2.478874627
C       -2.498071737      0.002326031      2.123318068
H       -3.401964541      0.537433108      2.458796151
H       -2.614982766     -1.053537180      2.429123595
C       -1.252347319      0.614065617      2.774534705
H       -1.190561472      1.694268441      2.565743760
H       -1.275727981      0.473732294      3.872477322
C        1.252912414      0.612902192      2.774543517
H        1.276141753      0.472559585      3.872483552
H        1.192118270      1.693156118      2.565721347
C        2.498087728      0.000000000      2.123343781
H        2.614146717     -1.055893733      2.429305364
H        3.402444807      0.534427014      2.458687802
C       -3.348362050      1.511930995     -0.352406442
H       -4.399447117      1.250443751     -0.125180645
C       -2.975911546      2.787585563      0.424144699
H       -3.582339078      3.630702503      0.050849790
H       -1.914483393      3.050931024      0.276543478
H       -3.171994330      2.703768120      1.506156148
C       -3.190146944      1.723623923     -1.869891137
H       -3.799992800      2.587008981     -2.187077921
H       -3.516349212      0.853312587     -2.460044543
H       -2.140365142      1.940527177     -2.130985223
C       -3.296766841     -1.555063664     -0.255300505
H       -2.781467390     -2.308375019      0.373615191
C       -4.787053879     -1.509774019      0.131049191
H       -5.237367381     -2.505951957     -0.019887147
H       -5.349536774     -0.802993030     -0.502096075
H       -4.950896522     -1.232781227      1.186065177
C       -3.091987864     -1.956537924     -1.727171571
H       -3.496350566     -2.970493772     -1.888999168
H       -2.026431632     -1.969197175     -2.006639810
H       -3.625048049     -1.281235952     -2.416326251
C        3.295142308     -1.558426104     -0.255189208
H        2.779461974     -2.311072094      0.374202059
C        3.089351076     -1.960226501     -1.726814585
H        3.492898307     -2.974524180     -1.888520810
H        3.622530702     -1.285539812     -2.416480559
H        2.023637403     -1.972189802     -2.005728600
C        4.785625045     -1.514298072      0.130537317
H        5.235001428     -2.510945458     -0.020165938
H        4.950132586     -1.237010744      1.185366387
H        5.348471896     -0.808277272     -0.503138428
C        3.349987086      1.508518935     -0.352333885
H        4.400701863      1.246155733     -0.124407458
C        2.978217752      2.784716339      0.423624863
H        3.585580060      3.627205921      0.050398339
H        3.173675110      2.701078192      1.505768025
H        1.917096055      3.048927929      0.275410697
C        3.192851981      1.719879089     -1.869969941
H        3.803336085      2.582868047     -2.187011101
H        2.143353726      1.937238138     -2.131839039
H        3.519029646      0.849243423     -2.459658293
H       -0.000568997     -0.801333256     -1.379678581

61
TS(1-H4)1'
Ir       0.000000000      0.000000000      0.000000000
H       -0.025753079      1.666166426      0.157926270
H       -0.019088820      1.235173419     -1.045488790
H        0.025391930     -1.642879223      0.145719182
P       -2.341378718     -0.103039603      0.245007223
P        2.343441888     -0.030640448      0.245004515
N        0.000000000      0.000000000      2.232246888
H        0.015441101     -0.999491879      2.479482311
C       -2.492606619     -0.077058646      2.141331964
H       -3.412813887      0.438600837      2.462801946
H       -2.581092089     -1.128737500      2.470216884
C       -1.265666526      0.581491829      2.786271292
H       -1.237904561      1.662025491      2.569839218
H       -1.288013145      0.450669355      3.885839073
C        1.247093399      0.620326385      2.786266752
H        1.273481181      0.490242828      3.885836518
H        1.185966068      1.699480569      2.569842179
C        2.493797994      0.000000000      2.141330608
H        2.614737530     -1.048443224      2.470216466
H        3.397633036      0.543841045      2.462808762
C       -3.430669645      1.326486635     -0.355236986
H       -4.458950859      1.031128201     -0.071902929
C       -3.084928130      2.647452085      0.355502130
H       -3.753911856      3.444666487     -0.011681418
H       -2.049149984      2.963113726      0.142249588
H       -3.216780432      2.593832226      1.449048866
C       -3.347453956      1.480620733     -1.885541990
H       -3.991327509      2.316844461     -2.208326879
H       -3.681222184      0.579597986     -2.422887085
H       -2.316908268      1.707102271     -2.208783793
C       -3.205024726     -1.730090545     -0.205502333
H       -2.672806309     -2.435537961      0.463579916
C       -4.705253759     -1.741195132      0.141889849
H       -5.104947436     -2.762248934      0.017031961
H       -5.282597249     -1.084963399     -0.531040159
H       -4.909572087     -1.434409653      1.181708193
C       -2.937528619     -2.172710651     -1.655324748
H       -3.293622842     -3.208277388     -1.792046685
H       -1.863776743     -2.145694813     -1.898876215
H       -3.475850738     -1.545379531     -2.384527110
C        3.256953812     -1.630235961     -0.205511110
H        2.746786727     -2.351794428      0.463574368
C        3.003261998     -2.080900551     -1.655329728
H        3.391178887     -3.104966140     -1.792056231
H        3.521943515     -1.437224629     -2.384529121
H        1.929190206     -2.087068716     -1.898890818
C        4.756806517     -1.594975074      0.141892746
H        5.187853722     -2.603195647      0.017024549
H        4.951550685     -1.282031956      1.181706746
H        5.313597579     -0.921214762     -0.531040080
C        3.388046196      1.431860732     -0.355238032
H        4.424958539      1.168407893     -0.071908754
C        3.001655182      2.741508557      0.355505702
H        3.645684538      3.559023123     -0.011673730
H        3.135101340      2.691979675      1.449047495
H        1.956611853      3.025009117      0.142259636
C        3.300092191      1.583358148     -1.885537671
H        3.917828194      2.439065918     -2.208323040
H        2.263044731      1.777889116     -2.208780839
H        3.661531021      0.693074624     -2.422893683
H        0.007893961     -0.511142709     -1.512635316

61
[1-H4]+
Ir       0.000000000      0.000000000      0.000000000
H       -0.048404097      1.760572563      0.094192391
H        0.008902099     -0.316529611     -1.566114864
H        0.044576038     -1.609651825      0.096452680
P       -2.332719441     -0.174215602      0.259602060
P        2.338778913     -0.045184260      0.259586114
N        0.000000000      0.000000000      2.247563009
H        0.027669321     -1.001481846      2.486628121
C       -2.485573160     -0.137434235      2.157788956
H       -3.419332257      0.356380767      2.474580459
H       -2.548161496     -1.188421772      2.495092426
C       -1.274953421      0.554459703      2.802035875
H       -1.274960658      1.635573238      2.584001711
H       -1.298724740      0.428490447      3.902542330
C        1.242396289      0.623998865      2.802033939
H        1.273084204      0.499533685      3.902540393
H        1.182721637      1.703470520      2.583991802
C        2.489378876      0.000000000      2.157777110
H        2.609910659     -1.045928117      2.495094589
H        3.394437669      0.544634259      2.474556767
C       -3.486706123      1.206072920     -0.340422635
H       -4.496875422      0.878421801     -0.028693274
C       -3.177651622      2.550374783      0.343028268
H       -3.894045857      3.312156545     -0.009578175
H       -2.166707415      2.914080367      0.090314495
H       -3.268299819      2.505592056      1.441090273
C       -3.443575786      1.337416055     -1.874379639
H       -4.111843897      2.155059454     -2.195411098
H       -3.772844845      0.420776885     -2.387523879
H       -2.425856607      1.576070702     -2.228082919
C       -3.134391259     -1.835834802     -0.180050090
H       -2.584707961     -2.515488101      0.501668029
C       -4.636181872     -1.898926413      0.153683560
H       -4.997806682     -2.934610704      0.033312920
H       -5.230580832     -1.268946707     -0.529435670
H       -4.860707749     -1.591756862      1.189299592
C       -2.834181289     -2.281198481     -1.622858822
H       -3.145874093     -3.331841301     -1.753135461
H       -1.760267514     -2.208915873     -1.856268421
H       -3.390096739     -1.683051778     -2.363221432
C        3.230872011     -1.660052427     -0.180062163
H        2.719519731     -2.369003783      0.501647984
C        2.955751197     -2.121299778     -1.622878868
H        3.325017958     -3.153107563     -1.753159380
H        3.477773445     -1.493336253     -2.363219270
H        1.879486468     -2.108459634     -1.856294729
C        4.733856246     -1.640179210      0.153717387
H        5.152093782     -2.654314819      0.033316793
H        4.941046689     -1.321120416      1.189345266
H        5.292586425     -0.978310117     -0.529357653
C        3.414873195      1.396647427     -0.340424798
H        4.441567103      1.125255067     -0.028667420
C        3.032091450      2.721843825      0.343040113
H        3.705377316      3.522006087     -0.009516330
H        3.125024191      2.682097240      1.441113965
H        2.002633080      3.029218990      0.090280441
C        3.364579763      1.525388359     -1.874385902
H        3.986628034      2.378726213     -2.195411099
H        2.335222338      1.707404070     -2.228103643
H        3.744039741      0.628349008     -2.387498025
H       -0.042862419      1.522250404     -0.795137379

61
TS(1-H4)2
Ir       0.000000000      0.000000000      0.000000000
H       -0.003357053      1.677156316     -0.022652060
H        0.496864208     -0.017591880     -1.577167194
H        0.003364999     -1.681254661      0.005936642
P       -2.346734058     -0.003521342      0.258566276
P        2.346716551      0.005868201      0.258583804
N        0.000000000      0.000000000      2.161961951
H        0.002056660     -0.998820595      2.416277739
C       -2.495265030     -0.010132348      2.141716223
H       -3.395530759      0.530381916      2.476807098
H       -2.605680357     -1.062755425      2.459134020
C       -1.240339797      0.614137024      2.750776745
H       -1.188013290      1.691828302      2.528408056
H       -1.221055720      0.479433682      3.849158220
C        1.237834997      0.619218083      2.750747929
H        1.219099035      0.484496696      3.849137453
H        1.181121780      1.696661729      2.528305938
C        2.495284687      0.000000000      2.141733568
H        2.609988822     -1.052128129      2.459235472
H        3.393355173      0.544205726      2.476766180
C       -3.345663465      1.489385146     -0.343435340
H       -4.400336296      1.215470280     -0.150479720
C       -3.003334530      2.763632322      0.448503613
H       -3.592226145      3.608002261      0.050762313
H       -1.934791813      3.018176207      0.342270183
H       -3.245222182      2.679470326      1.521275123
C       -3.140534286      1.710018569     -1.853920772
H       -3.759535718      2.559709252     -2.189642919
H       -3.426297699      0.835263493     -2.459261711
H       -2.087500502      1.958221322     -2.072158380
C       -3.276958474     -1.579242772     -0.237596419
H       -2.774654497     -2.322903391      0.412208904
C       -4.777252634     -1.531151203      0.107815421
H       -5.219698268     -2.532024934     -0.034646157
H       -5.325493601     -0.839238985     -0.553608130
H       -4.969791198     -1.234140161      1.152706237
C       -3.027225682     -1.996461955     -1.697515708
H       -3.450083286     -3.001530122     -1.867234164
H       -1.950501952     -2.043958601     -1.927554037
H       -3.515666630     -1.314901344     -2.413483947
C        3.283228490     -1.566163485     -0.237479679
H        2.784094297     -2.311738530      0.412571825
C        3.034882872     -1.984675836     -1.697271876
H        3.461853527     -2.988022715     -1.866905422
H        3.520320106     -1.301233907     -2.413481337
H        1.958311262     -2.036653959     -1.927031088
C        4.783388006     -1.511911050      0.107606986
H        5.229860627     -2.511022739     -0.034723187
H        4.974948175     -1.213882636      1.152385025
H        5.328675091     -0.817933632     -0.554102904
C        3.339693273      1.502700836     -0.343496749
H        4.395426033      1.233103385     -0.150269522
C        2.992033348      2.775686837      0.448160717
H        3.577579454      3.622370620      0.050392335
H        3.234054378      2.692668834      1.520990220
H        1.922500523      3.025861355      0.341684159
C        3.133993828      1.722234498     -1.854057862
H        3.749539866      2.574424636     -2.189794195
H        2.079982174      1.966046832     -2.072579222
H        3.423499393      0.848567549     -2.459186279
H       -0.496833374     -0.019794975     -1.577149188

76
[1-H3B.NMe3]+
Ir       0.000000000      0.000000000      0.000000000
H        0.069859455      1.579976673     -0.104417235
H        0.002576711      0.057249876     -1.595770490
P       -2.299156777      0.338735158      0.237354110
P        2.320061726      0.134527680      0.237263692
N        0.000000000      0.000000000      2.264034614
H       -0.044115393     -1.000617605      2.514290473
C       -2.495204589      0.220797197      2.121506954
H       -3.356834776      0.804436339      2.487510383
H       -2.700772057     -0.842696193      2.342798055
C       -1.212086833      0.671914816      2.831070760
H       -1.062577466      1.755968851      2.699320250
H       -1.283750726      0.474014631      3.919273776
C        1.266592671      0.562570686      2.830930575
H        1.320594781      0.359311801      3.919175910
H        1.213209253      1.655573128      2.699010064
C        2.504942990      0.000000000      2.121430346
H        2.615907357     -1.077464638      2.342828871
H        3.414675929      0.505401911      2.487438296
C       -3.001133132      2.032334165     -0.262553295
H       -4.099475912      1.929982378     -0.174456563
C       -2.538342262      3.156488393      0.681893368
H       -2.956166631      4.119045046      0.338956290
H       -1.438544192      3.254782842      0.675847003
H       -2.874236140      3.008882668      1.721630206
C       -2.631860303      2.363656678     -1.721506550
H       -3.063446110      3.341056767     -1.999975979
H       -3.006572160      1.617258955     -2.438563608
H       -1.537290978      2.422127111     -1.841509913
C       -3.562926981     -0.949766264     -0.359091857
H       -3.142336564     -1.871144568      0.089643652
C       -4.989244135     -0.742929038      0.183122959
H       -5.629464857     -1.591752813     -0.116033993
H       -5.454599016      0.168716276     -0.228840795
H       -5.023941800     -0.677989191      1.282964354
C       -3.552782729     -1.106564477     -1.891174755
H       -4.087355855     -2.028524731     -2.181294876
H       -2.527951522     -1.152279704     -2.296498226
H       -4.073669438     -0.268869286     -2.384152545
C        3.465423397     -1.260368765     -0.358994143
H        2.965402093     -2.141068127      0.089958487
C        3.441348691     -1.415933084     -1.891040721
H        3.892685991     -2.381403496     -2.181059872
H        4.033847020     -0.627403066     -2.384244988
H        2.416406076     -1.371387297     -2.296227507
C        4.904455134     -1.179811124      0.183092754
H        5.467422096     -2.081762472     -0.115958900
H        4.944811934     -1.118014287      1.282924346
H        5.448246136     -0.312744498     -0.229047767
C        3.168591344      1.759589055     -0.262915001
H        4.253640530      1.560813473     -0.174939184
C        2.806841339      2.920280751      0.681447701
H        3.307899078      3.842205509      0.338370480
H        3.128510855      2.743731959      1.721177438
H        1.720003069      3.115197814      0.675488934
C        2.829808850      2.122058791     -1.721863670
H        3.345994101      3.057486042     -2.000501950
H        1.744659640      2.276948686     -1.841726410
H        3.137015767      1.345397242     -2.438878221
H        0.899997185     -2.751663886      1.325183184
H        0.668105251     -5.217099178      1.402207392
C        1.033640265     -4.244625600     -1.066889119
B       -0.119495418     -2.707183259      0.663368305
C       -0.230388566     -5.246317129      0.770194523
N       -0.180414346     -4.096411403     -0.197132642
H       -0.081277251     -1.824991383     -0.280673726
H       -0.272339252     -6.199598578      0.217886965
C       -1.403264877     -4.138138796     -1.066170739
H       -1.122409209     -5.138692652      1.402894501
H       -1.138905722     -2.662299423      1.325317995
H       -2.293813175     -4.063612249     -0.426679708
H       -1.430567285     -5.082531865     -1.634539065
H       -1.377090356     -3.284193594     -1.757325126
H        0.978103685     -5.187809879     -1.635211432
H        1.927660349     -4.248060105     -0.427921136
H        1.081653781     -3.391638512     -1.758063171

76
TS(syn-trans)'
Ir       0.000000000      0.000000000      0.000000000
H        0.033414204      1.660008787      0.130751443
H       -0.033147676     -1.647814437      0.151451855
P       -2.336704321      0.156508637      0.293039387
P        2.341139210      0.062403487      0.293071832
N        0.000000000      0.000000000      2.258946714
H       -0.020039333     -0.997425584      2.511301617
C       -2.493055949      0.100238286      2.179537325
H       -3.374318106      0.668467490      2.521854023
H       -2.650833189     -0.953327958      2.467688516
C       -1.222711346      0.644664497      2.833579087
H       -1.119029820      1.725999374      2.648082412
H       -1.247067820      0.486151348      3.929852320
C        1.247610525      0.595052622      2.833577804
H        1.265566209      0.435724034      3.929858117
H        1.187464853      1.679666023      2.648039649
C        2.495066991      0.000000000      2.179574344
H        2.610405094     -1.059030476      2.467797705
H        3.398435287      0.532403887      2.521881752
C       -3.257106653      1.755254544     -0.166286628
H       -4.290890548      1.581507229      0.186315439
C       -2.698262663      2.992664548      0.555835010
H       -3.251119042      3.890024857      0.226994476
H       -1.631304650      3.144582571      0.320026000
H       -2.810394355      2.929754149      1.651046864
C       -3.274109294      1.967774254     -1.689115123
H       -3.905234748      2.837741594     -1.940619898
H       -3.675273630      1.099007692     -2.238090613
H       -2.256483946      2.179024547     -2.059964058
C       -3.489907892     -1.245260038     -0.291365056
H       -3.255273097     -1.322142986     -1.369403754
C       -3.109246796     -2.585713962      0.366346185
H       -3.597531009     -3.413308319     -0.176098968
H       -3.461766144     -2.638211321      1.411377112
H       -2.022659673     -2.766388259      0.346238745
C       -4.992269181     -0.950478025     -0.119224766
H       -5.576733779     -1.830490046     -0.440380114
H       -5.336405113     -0.094901216     -0.721571461
H       -5.254971162     -0.757838234      0.935944106
C        3.437039519     -1.384663280     -0.291180098
H        3.199578265     -1.452126973     -1.369231719
C        4.950037550     -1.150570642     -0.118938872
H        5.498643302     -2.053396418     -0.440015221
H        5.220198429     -0.968617028      0.936243183
H        5.328364800     -0.309559737     -0.721291288
C        3.002706297     -2.708682716      0.366574544
H        3.457330629     -3.555279294     -0.175802460
H        1.909734507     -2.845505647      0.346404507
H        3.352775482     -2.775279994      1.411623915
C        3.325160257      1.622773064     -0.166305177
H        4.351070332      1.407625906      0.186469125
C        2.816441815      2.881737106      0.555625241
H        3.404993619      3.756091898      0.226787015
H        2.925797207      2.814465418      1.650856307
H        1.756499800      3.076424101      0.319655970
C        3.350906007      1.834285613     -1.689142173
H        4.016635965      2.678054640     -1.940664604
H        2.342672606      2.086357861     -2.060154092
H        3.716764307      0.949980842     -2.237999464
H        0.972817865     -2.341718103     -1.655455171
H        0.833286290     -3.073756416     -3.829414586
C        1.208326588     -0.439757895     -3.725431059
B       -0.033302153     -1.665302847     -1.695495885
C       -0.049413897     -2.479010188     -4.101035104
N       -0.023958273     -1.187841509     -3.328736704
H        0.009489753      0.472964397     -1.512983947
H       -0.045416128     -2.266002410     -5.183311493
C       -1.225932771     -0.391875330     -3.725268212
H       -0.954660194     -3.038694444     -3.829104383
H       -1.065422550     -2.301351340     -1.655330855
H       -2.127314178     -0.964798197     -3.463893168
H       -1.214102403     -0.194237660     -4.810660990
H       -1.226491279      0.557375085     -3.173725226
H        1.204226599     -0.241977804     -4.810853169
H        2.086522985     -1.047592357     -3.463995696
H        1.246202489      0.508827810     -3.174035101

76
[syn-1-H3B.NMe3]+'
Ir       0.000000000      0.000000000      0.000000000
H        0.008303071      1.680475285     -0.091342960
H       -0.009239445     -1.660255302      0.175590777
P       -2.334322008      0.087085740      0.266051493
P        2.343525700      0.066958370      0.279744345
N        0.000000000      0.000000000      2.169105982
H        0.019614870     -1.010377531      2.369630570
C       -2.491004332     -0.054485439      2.144333001
H       -3.400907928      0.448391222      2.511901411
H       -2.576737584     -1.125422091      2.398998164
C       -1.246740568      0.554260035      2.791229291
H       -1.212433217      1.644477481      2.638289703
H       -1.224518016      0.355477990      3.880380609
C        1.226952854      0.602056198      2.785063367
H        1.201010577      0.435088007      3.879607552
H        1.169295577      1.686208299      2.597654825
C        2.486874931      0.000000000      2.164530837
H        2.596639739     -1.058356003      2.460049938
H        3.383693350      0.536149270      2.516526303
C       -3.313730510      1.680212446     -0.102061197
H       -4.336412665      1.456320004      0.254856767
C       -2.781421339      2.898378677      0.671297087
H       -3.344515179      3.799460371      0.370946423
H       -1.714130046      3.071539014      0.450007169
H       -2.905095159      2.793464403      1.761958493
C       -3.362357439      1.973600189     -1.609532055
H       -4.018979578      2.839111221     -1.805267251
H       -3.751595147      1.125396482     -2.197955998
H       -2.354999758      2.234197305     -1.978656177
C       -3.443412529     -1.303623387     -0.416366961
H       -3.296229534     -1.217826569     -1.510338601
C       -2.927537385     -2.687028565      0.020240669
H       -3.458190103     -3.473334282     -0.543828256
H       -3.125422110     -2.873235130      1.090955802
H       -1.846231831     -2.795695483     -0.158793674
C       -4.941210126     -1.135710252     -0.095297595
H       -5.501357379     -1.999057840     -0.495092809
H       -5.380827832     -0.229561614     -0.541406169
H       -5.126019504     -1.108916316      0.993004381
C        3.444268405     -1.367600332     -0.320482221
H        3.343628739     -1.311987937     -1.421223395
C        4.930601766     -1.218492450      0.058578305
H        5.490092709     -2.100472708     -0.299247099
H        5.072633972     -1.170226219      1.152571509
H        5.404752484     -0.330809579     -0.389197993
C        2.882932358     -2.727480715      0.131987436
H        3.431108356     -3.539516237     -0.376147392
H        1.811753281     -2.826155921     -0.103743492
H        3.017005286     -2.882282401      1.217726022
C        3.357650386      1.622172767     -0.144567127
H        4.357550248      1.412272486      0.279559859
C        2.799861427      2.890404635      0.522008448
H        3.392162367      3.766176539      0.203527863
H        2.857136935      2.847660122      1.622606584
H        1.748546315      3.059628590      0.232596629
C        3.487968589      1.809833686     -1.664264826
H        4.166838744      2.652345496     -1.883060557
H        2.507419565      2.050088321     -2.106358960
H        3.894353383      0.918301874     -2.171934757
H        1.204045802     -1.602660025     -2.222004453
H        1.312367557     -1.974222550     -4.552407315
C        0.926399453      0.607868331     -4.061497150
B        0.094845686     -1.129259952     -2.251464850
C        0.277384272     -1.649561886     -4.725091968
N       -0.037577399     -0.507010108     -3.800121969
H       -0.030970500      0.136931802     -1.674925215
H        0.150329876     -1.326178047     -5.771749746
C       -1.426341175     -0.029592829     -4.091453355
H       -0.403477322     -2.482883122     -4.501522349
H       -0.833073736     -1.895804602     -2.172334288
H       -2.125099435     -0.863965857     -3.937673684
H       -1.495306447      0.329540793     -5.132020555
H       -1.674343899      0.786836141     -3.400761021
H        0.861294755      0.929690688     -5.114274801
H        1.943013778      0.254318815     -3.841329938
H        0.682738173      1.451154839     -3.399007301

76
TS(syn-trans)
Ir       0.000000000      0.000000000      0.000000000
H        0.005434739      1.678570319     -0.110369007
H       -0.002087869     -1.670659588      0.123041848
P       -2.338426630      0.155181149      0.273219425
P        2.340200949      0.097475308      0.279363084
N        0.000000000      0.000000000      2.165776205
H       -0.008550460     -1.008610888      2.376177413
C       -2.494877033      0.042626056      2.151074043
H       -3.380904221      0.589937394      2.513562921
H       -2.628299792     -1.020371934      2.417549512
C       -1.226474646      0.603263510      2.787514729
H       -1.150610002      1.690205783      2.625396583
H       -1.204667924      0.411928661      3.878053770
C        1.232355547      0.584830076      2.789972523
H        1.205986552      0.397433591      3.881008826
H        1.176791763      1.672553247      2.624492896
C        2.491554549      0.000000000      2.159044922
H        2.605531206     -1.064641836      2.430448024
H        3.387781913      0.531770193      2.518738189
C       -3.263086116      1.770751389     -0.129904774
H       -4.284053236      1.587771030      0.255617903
C       -2.678815032      2.988613008      0.604943547
H       -3.228602875      3.896980545      0.302123561
H       -1.614463108      3.129905942      0.350808559
H       -2.773242539      2.907767000      1.700945963
C       -3.336982567      2.026139571     -1.644894603
H       -3.955194980      2.920194450     -1.838801169
H       -3.784256433      1.184237034     -2.198589478
H       -2.332043641      2.212367474     -2.057933925
C       -3.497166870     -1.215013949     -0.363363583
H       -3.366805412     -1.156850573     -1.459327149
C       -3.015685418     -2.601849415      0.100209531
H       -3.556672735     -3.386051465     -0.456996064
H       -3.227258332     -2.768729340      1.171709913
H       -1.934252789     -2.734934563     -0.065141841
C       -4.981832141     -0.989472431     -0.017352262
H       -5.575891877     -1.845116752     -0.383570510
H       -5.399677220     -0.082815386     -0.482663993
H       -5.147259416     -0.926633749      1.072720606
C        3.533972994     -1.280588253     -0.296029951
H        3.601631190     -1.125848142     -1.390886053
C        4.955476711     -1.164594464      0.290343777
H        5.581913814     -1.984419914     -0.102548348
H        4.951813689     -1.261613608      1.389578774
H        5.458982973     -0.220252642      0.029754873
C        2.938814742     -2.675072751     -0.031276633
H        3.550188266     -3.445929402     -0.531838921
H        1.897062419     -2.754328224     -0.380229643
H        2.945147927     -2.912848836      1.047516623
C        3.276814258      1.693380584     -0.170020688
H        4.328779732      1.493871855      0.105652730
C        2.783439843      2.914156928      0.624178506
H        3.320542026      3.816971216      0.284281101
H        2.971227190      2.817519408      1.706646534
H        1.703950832      3.077187416      0.462469696
C        3.192288139      1.957149617     -1.682432691
H        3.808812751      2.832534686     -1.950766537
H        2.149638641      2.181481725     -1.967356706
H        3.555149812      1.105795907     -2.284861447
H       -1.104237161     -1.757746970     -2.079383587
H       -1.072731846     -2.474165876     -4.377319152
C        1.344128352     -1.852482118     -3.423944746
B       -0.733711244     -0.666319349     -2.416365277
C       -0.661862200     -1.535788192     -4.774433622
N        0.220843200     -0.910223668     -3.728076427
H        0.105852147      0.135278273     -1.690445146
H       -0.072108127     -1.734596074     -5.684464739
C        0.769988223      0.374117658     -4.275106996
H       -1.485730096     -0.845597770     -5.002762452
H       -1.591177033      0.101225995     -2.785522426
H       -0.068294882      1.052092886     -4.488562733
H        1.341793312      0.179474907     -5.197527593
H        1.423972297      0.833088679     -3.521806163
H        1.948235923     -2.029069331     -4.329469662
H        0.921607363     -2.798647993     -3.058697817
H        1.965402563     -1.412237059     -2.633466976

76
[trans-1-H3B.NMe3]+
Ir       0.000000000      0.000000000      0.000000000
H        0.077575295      1.668907046     -0.043006196
H       -0.094238819     -1.681575891      0.036778269
P       -2.335204058      0.227013142      0.265246155
P        2.337334068      0.013793869      0.262187799
N        0.000000000      0.000000000      2.160799739
H       -0.011990861     -1.002704858      2.397205867
C       -2.498359534      0.114208882      2.144422958
H       -3.364981905      0.690915648      2.508599767
H       -2.668708156     -0.943712519      2.409191969
C       -1.213789399      0.630201584      2.785229402
H       -1.107550607      1.715718525      2.631005008
H       -1.197562627      0.431574308      3.874428153
C        1.241810074      0.600408527      2.759105036
H        1.220370312      0.448127855      3.855651574
H        1.185074166      1.682116019      2.557053260
C        2.501851964      0.000000000      2.143017447
H        2.632155608     -1.049348596      2.461743539
H        3.393772954      0.558136542      2.472323621
C       -3.217373557      1.867706736     -0.134323351
H       -4.234683402      1.721458448      0.275897796
C       -2.576058030      3.068846244      0.580681850
H       -3.102789374      3.993115392      0.285337630
H       -1.513846873      3.174868906      0.302407297
H       -2.647470024      2.996383259      1.679074820
C       -3.317434803      2.119930189     -1.648829293
H       -3.908647960      3.034738491     -1.829655481
H       -3.810294839      1.293917385     -2.187964807
H       -2.319314126      2.267521432     -2.091546651
C       -3.545624369     -1.111107673     -0.357160759
H       -3.400421657     -1.081827960     -1.453198102
C       -3.139284814     -2.507704875      0.148430672
H       -3.688016678     -3.282985540     -0.414175531
H       -3.402006407     -2.644985790      1.212392486
H       -2.057367716     -2.686650992      0.035515861
C       -5.025161928     -0.814617350     -0.044168825
H       -5.650305335     -1.652809616     -0.399112833
H       -5.394554949      0.097711979     -0.537954395
H       -5.204297617     -0.717611126      1.041167784
C        3.454319663     -1.445722829     -0.262168824
H        3.452944104     -1.386477769     -1.367812051
C        4.911944348     -1.321216110      0.224731554
H        5.487122840     -2.203293721     -0.106970358
H        4.973149124     -1.292982012      1.326481300
H        5.426559080     -0.431823636     -0.171434056
C        2.843975804     -2.795477874      0.155465696
H        3.393294078     -3.622030590     -0.327572230
H        1.777504686     -2.866837530     -0.112945668
H        2.926293610     -2.953108272      1.245841170
C        3.313295295      1.540395689     -0.309555870
H        4.360642676      1.339432312     -0.017312081
C        2.851147082      2.830450898      0.387283822
H        3.432186843      3.685534763     -0.000059625
H        3.010201498      2.799997754      1.478701870
H        1.782811914      3.023179151      0.191796792
C        3.227945907      1.671734804     -1.841270342
H        3.821952281      2.539153591     -2.177600545
H        2.183999045      1.833179346     -2.160506559
H        3.623133928      0.783786583     -2.364355690
H       -1.752728298     -0.112852570     -2.462988784
H       -1.847652597     -1.084914185     -4.729580528
C       -0.626261968     -2.617927938     -2.873996972
B       -0.567991183     -0.033209531     -2.631903306
C       -0.760444280     -1.186258298     -4.853869582
N       -0.129241389     -1.345224146     -3.496352116
H        0.337076582      0.040769123     -1.663009697
H       -0.532347587     -2.069059011     -5.473369327
C        1.357130971     -1.429628541     -3.667222806
H       -0.364082013     -0.278036185     -5.328583582
H       -0.201364525      0.944781555     -3.247824638
H        1.720871013     -0.479980192     -4.084692362
H        1.613744369     -2.262344045     -4.342699783
H        1.810158222     -1.598668953     -2.681112885
H       -0.283985404     -3.482876542     -3.465927758
H       -1.724632396     -2.591562920     -2.852914003
H       -0.249702135     -2.666062113     -1.841088642

76
TS(trans-anti)'
Ir       0.000000000      0.000000000      0.000000000
H        0.093692417      1.668714872     -0.051084072
H       -0.109514346     -1.678383400      0.075001445
P       -2.332786879      0.242270410      0.249867095
P        2.341476811     -0.005800034      0.267610991
N        0.000000000      0.000000000      2.158608677
H        0.013252230     -1.006836107      2.375729043
C       -2.498166337      0.041570240      2.122388133
H       -3.386758693      0.568194558      2.509185586
H       -2.625964358     -1.033562279      2.338656507
C       -1.233795726      0.578036032      2.790782892
H       -1.158041864      1.670430603      2.672517801
H       -1.221345663      0.346620608      3.873489827
C        1.232389120      0.612739028      2.758798326
H        1.206386297      0.473013686      3.857094878
H        1.174634288      1.691716398      2.542438010
C        2.493235333      0.000000000      2.153815905
H        2.618435897     -1.044564947      2.489880247
H        3.385718124      0.559887648      2.478802942
C       -3.237700127      1.897100711     -0.049433383
H       -4.226523386      1.723398776      0.416847723
C       -2.564103368      3.078606583      0.668512550
H       -3.095356076      4.012471863      0.414076125
H       -1.511637755      3.185448136      0.355226369
H       -2.597018025      2.981717922      1.766524301
C       -3.443612993      2.212743544     -1.541435748
H       -4.110389886      3.087386771     -1.640005077
H       -3.906035281      1.380628947     -2.098374306
H       -2.487555140      2.459952055     -2.028243040
C       -3.534652936     -1.053808358     -0.465590270
H       -3.392676086     -0.935804463     -1.557329081
C       -3.118329200     -2.483454633     -0.074468378
H       -3.681244008     -3.214825039     -0.680007528
H       -3.356141041     -2.696342399      0.982922319
H       -2.039396497     -2.653982161     -0.221021289
C       -5.016037653     -0.796280147     -0.126191067
H       -5.636505066     -1.604634186     -0.551325376
H       -5.394111195      0.153561408     -0.535199624
H       -5.190534219     -0.796935742      0.964108794
C        3.403671661     -1.505950673     -0.250230381
H        3.350131016     -1.479931980     -1.355818687
C        4.882521120     -1.398265184      0.170860906
H        5.423416660     -2.307403120     -0.145189391
H        4.990318269     -1.324834468      1.267189775
H        5.399019267     -0.538154738     -0.283508419
C        2.781930265     -2.829650238      0.229772024
H        3.302340834     -3.680124734     -0.243850247
H        1.707869189     -2.890398578     -0.009622380
H        2.895031892     -2.956618572      1.321472885
C        3.405861649      1.482025140     -0.256137036
H        4.389196734      1.287068129      0.212692844
C        2.860112867      2.810615962      0.290919618
H        3.504706295      3.640617673     -0.047584608
H        2.849902269      2.838416563      1.393894292
H        1.834356471      2.995899587     -0.068842804
C        3.578270484      1.533177587     -1.784432064
H        4.237858929      2.375025384     -2.058207126
H        2.606576372      1.691499760     -2.281014687
H        4.036283099      0.614626488     -2.189960625
H       -1.407387191      0.703014396     -2.648570969
H       -1.327835789      0.318090620     -5.058678895
C       -0.984620437     -1.886785690     -3.559328881
B       -0.242011774      0.414602582     -2.588143463
C       -0.305885612     -0.085528278     -5.071488295
N       -0.029315845     -0.745827647     -3.749930708
H        0.120911637     -0.434389678     -1.611096660
H       -0.199489236     -0.821211649     -5.885978279
C        1.371556418     -1.278595789     -3.757019342
H        0.406454217      0.739322385     -5.211837643
H        0.555404419      1.286965771     -2.820618486
H        2.069063849     -0.436813321     -3.870167247
H        1.502591691     -1.991459344     -4.588001680
H        1.559116094     -1.786799138     -2.800106374
H       -0.824808513     -2.649330976     -4.339554025
H       -2.010954785     -1.498940569     -3.622483860
H       -0.820440396     -2.322487595     -2.562626728

76
[anti-1-H3B.NMe3]+'
Ir       0.000000000      0.000000000      0.000000000
H       -0.082039645     -1.675388373     -0.089108797
H        0.029398031     -0.173928920     -1.666656215
P        2.327026540     -0.185761373      0.282223888
P       -2.344041327      0.025940128      0.267238640
N        0.000000000      0.000000000      2.165630464
H       -0.015664081     -0.989765975      2.452015476
C        2.505795420      0.000000000      2.159792296
H        2.679572775     -0.999375685      2.592405558
H        3.385194455      0.616894771      2.408036926
C        1.241907441      0.632005961      2.734650498
H        1.216414233      0.544220936      3.838207274
H        1.183701233      1.698633202      2.465332974
C       -1.214241932      0.670489917      2.747916411
H       -1.110209628      1.741037344      2.509248649
H       -1.195612630      0.552825308      3.848797909
C       -2.500416094      0.108242981      2.152598655
H       -3.360819929      0.731257875      2.447987393
H       -2.694775778     -0.911451655      2.526357657
C        3.223457975     -1.840708538     -0.019239991
H        4.229974402     -1.688977183      0.414896427
C        2.544055500     -3.020594308      0.696273601
H        3.091861135     -3.952081453      0.470053004
H        1.502078909     -3.138371328      0.353228510
H        2.535702676     -2.914659360      1.794115691
C        3.362944920     -2.138473739     -1.521584873
H        3.987463430     -3.035935082     -1.672773515
H        3.829579452     -1.312643364     -2.084435469
H        2.372251605     -2.352049099     -1.959411676
C        3.497769086      1.129494655     -0.442671796
H        3.307901781      1.063944879     -1.530976758
C        3.079783984      2.534878338      0.027535193
H        3.658751391      3.297687772     -0.521140107
H        3.294426588      2.680175062      1.101685194
H        2.007243551      2.718989118     -0.143125530
C        4.990600907      0.864491761     -0.172425586
H        5.592378974      1.689546412     -0.592107789
H        5.353379974     -0.069909857     -0.629103908
H        5.212843414      0.825383885      0.908875666
C       -3.380228085      1.497177740     -0.359513686
H       -3.230251518      1.461872609     -1.455199769
C       -4.885419758      1.384614007     -0.051921459
H       -5.403657620      2.284284392     -0.427446192
H       -5.083105187      1.333569747      1.033623206
H       -5.361480309      0.512077804     -0.526328127
C       -2.801081678      2.827902612      0.153680002
H       -3.311224084      3.670995508     -0.343428686
H       -1.720666023      2.905586008     -0.046324768
H       -2.967513232      2.947302653      1.239659469
C       -3.419305415     -1.494939250     -0.133137659
H       -4.383640102     -1.280095122      0.365776786
C       -2.841825954     -2.797849607      0.443716518
H       -3.507903749     -3.640317807      0.187522068
H       -2.753842243     -2.781228965      1.543141456
H       -1.841771278     -3.003091765      0.026510318
C       -3.658564789     -1.634895544     -1.646412082
H       -4.374028155     -2.452857642     -1.839791535
H       -2.718619492     -1.890926661     -2.162042812
H       -4.070984639     -0.720489097     -2.104885354
H       -1.093111455      1.647649012     -2.235535004
H       -1.147900152      1.998737224     -4.574253104
C       -0.962327088     -0.597396086     -4.040436715
B       -0.016811203      1.102012999     -2.248967016
C       -0.139969736      1.592860226     -4.734913133
N        0.081213398      0.445735971     -3.789130220
H        0.075955372      1.660342080      0.173093117
H       -0.032531532      1.243303549     -5.775366974
C        1.432238609     -0.139684264     -4.059268488
H        0.601399134      2.375319944     -4.520325464
H        0.958903277      1.808809639     -2.181858640
H        2.190390052      0.643032573     -3.915742893
H        1.482176606     -0.524022465     -5.091904396
H        1.614268424     -0.958185753     -3.350265570
H       -0.915414247     -0.940365027     -5.087509021
H       -1.950620893     -0.164146331     -3.833418911
H       -0.787115094     -1.446131277     -3.363246651

76
TS(trans-anti)
Ir       0.000000000      0.000000000      0.000000000
H        0.035832430     -1.658267628      0.112304490
H        0.010640387     -0.498029521     -1.505419984
P        2.340800706     -0.028568585      0.309701939
P       -2.337378158     -0.129614417      0.309699460
N        0.000000000      0.000000000      2.251174680
H        0.021625748     -1.003134589      2.482338087
C        2.482428514      0.000000000      2.202759304
H        2.604085352     -1.040860953      2.548762155
H        3.384811185      0.550493942      2.516443277
C        1.231496794      0.624008122      2.824397258
H        1.237371118      0.499585888      3.925557989
H        1.173825005      1.701550417      2.600578891
C       -1.257274483      0.570333477      2.824382464
H       -1.246122387      1.649365112      2.600521379
H       -1.257779560      0.445814564      3.925545193
C       -2.480137146     -0.107043763      2.202755270
H       -3.405400270      0.404070080      2.516390596
H       -2.556824920     -1.152148310      2.548827598
C        3.363570010     -1.564160171     -0.153807748
H        4.356203185     -1.380030961      0.298724399
C        2.787779459     -2.866047120      0.428214829
H        3.422340564     -3.715266800      0.119934115
H        1.765430656     -3.048301868      0.057291442
H        2.758978397     -2.871655136      1.530624239
C        3.518688524     -1.680146523     -1.680873441
H        4.216464432     -2.499222128     -1.926458715
H        3.910733172     -0.760732950     -2.146878185
H        2.549159158     -1.922529808     -2.148244714
C        3.417180206      1.449591319     -0.229589807
H        3.195339763      1.551623701     -1.307919512
C        2.955438851      2.741212236      0.471862770
H        3.468669163      3.608468187      0.021893345
H        3.219549205      2.734507619      1.544248329
H        1.870729943      2.902886126      0.371377964
C        4.930073884      1.230400253     -0.040097948
H        5.471273347      2.146751398     -0.334203490
H        5.327980707      0.405814536     -0.651915638
H        5.190534916      1.031084060      1.014798013
C       -3.476570216      1.300612388     -0.229766170
H       -3.259252141      1.412086469     -1.308078742
C       -4.978602250      1.016250217     -0.040418998
H       -5.558870557      1.908347761     -0.334587725
H       -5.230311796      0.805873126      1.014459593
H       -5.340437568      0.175224114     -0.652257137
C       -3.071144972      2.611016470      0.471668999
H       -3.621355629      3.455256639      0.021619798
H       -1.994439115      2.819426934      0.371236715
H       -3.334792301      2.592948547      1.544026950
C       -3.292805890     -1.708006453     -0.153717365
H       -4.292539131     -1.566859779      0.298631928
C       -2.661419993     -2.983726726      0.428582874
H       -3.258559838     -3.859632392      0.120163912
H       -2.632765984     -2.988023019      1.531001445
H       -1.632028193     -3.121625418      0.057993188
C       -3.442522007     -1.830774708     -1.680792295
H       -4.104258651     -2.679231436     -1.926388555
H       -2.463354158     -2.031147025     -2.147956716
H       -3.873794403     -0.929187297     -2.146986551
H       -1.068853377      2.323130810     -1.620993692
H       -0.960483648      3.075054336     -3.788202454
C       -1.226450963      0.426805555     -3.704205499
B       -0.036330971      1.687141648     -1.666499683
C       -0.054137701      2.519215660     -4.064300437
N       -0.026232876      1.222400505     -3.301406729
H       -0.035605732      1.645301824      0.179546634
H       -0.049726850      2.314480013     -5.148155363
C        1.207174972      0.479206101     -3.704088791
H        0.827452063      3.113546429     -3.788193112
H        0.967606490      2.367355579     -1.620871613
H        2.085135346      1.081335472     -3.429367046
H        1.207016780      0.297512017     -4.792309664
H        1.240501915     -0.477725966     -3.166760071
H       -1.218360667      0.245270576     -4.792432275
H       -2.129528655      0.990626238     -3.429608237
H       -1.218638186     -0.530672226     -3.166895377

76
[anti-1-H3B.NMe3]+
Ir       0.000000000      0.000000000      0.000000000
H       -0.102614641     -1.576389236     -0.060178498
H        0.009666496     -0.094996117     -1.594456749
P        2.294576855     -0.341368222      0.329521142
P       -2.324729675     -0.094817022      0.258510854
N        0.000000000      0.000000000      2.263557241
H        0.019902433     -0.997435757      2.518350177
C        2.500891102      0.000000000      2.199843180
H        2.739511454     -0.953503854      2.700763255
H        3.363601381      0.666756523      2.363514892
C        1.238622034      0.636299977      2.806710116
H        1.261293045      0.553786249      3.912127713
H        1.181806803      1.703966259      2.544277409
C       -1.270302340      0.571657723      2.801049765
H       -1.261982190      1.648643039      2.564297249
H       -1.307947614      0.463981697      3.904054070
C       -2.472777387     -0.131758748      2.157205975
H       -3.415279754      0.320928974      2.504567335
H       -2.494510605     -1.190686829      2.466343214
C        2.945620243     -2.121315701      0.152445977
H        3.989160050     -2.082538121      0.519526150
C        2.158342901     -3.121396026      1.018330160
H        2.607564394     -4.124651038      0.917610105
H        1.108187153     -3.191085200      0.686715492
H        2.167558178     -2.872895312      2.093288015
C        2.936509104     -2.569500131     -1.321568213
H        3.256218636     -3.623846328     -1.392361163
H        3.619730482     -1.977046737     -1.948879735
H        1.922967379     -2.492179616     -1.750865956
C        3.617576153      0.782811309     -0.451778717
H        3.341058705      1.759539769     -0.008345978
C        5.061575876      0.439178244     -0.043784199
H        5.748879467      1.224851677     -0.404089553
H        5.394028244     -0.511553048     -0.493796608
H        5.196160408      0.364778721      1.048539780
C        3.464537688      0.890509402     -1.980989178
H        4.032025540      1.760589127     -2.356826755
H        2.409596247      0.998758104     -2.279569310
H        3.866669323      0.002407648     -2.494696621
C       -3.433548329      1.365584425     -0.258767361
H       -2.874643477      2.229213126      0.151253697
C       -3.484911331      1.494962103     -1.794019614
H       -3.909630047      2.473680933     -2.079626013
H       -4.137979252      0.724090707     -2.236635195
H       -2.487774217      1.394827992     -2.256049256
C       -4.852351640      1.359308225      0.339070461
H       -5.398862813      2.258733195      0.004046474
H       -4.859329253      1.370621843      1.440769372
H       -5.436704007      0.485852260      0.002364184
C       -3.227782860     -1.649913099     -0.376422519
H       -4.303215527     -1.390156190     -0.378292611
C       -3.019091277     -2.877369344      0.529203476
H       -3.459051296     -3.766464171      0.045086762
H       -3.501928313     -2.774626501      1.514381470
H       -1.945182745     -3.088050052      0.680963351
C       -2.779035533     -1.966302229     -1.818121720
H       -3.354677202     -2.826833379     -2.201751877
H       -1.707756590     -2.224398399     -1.842928729
H       -2.931424994     -1.125032550     -2.510955113
H       -0.457254361      3.167201524      1.168487239
H        0.123989489      5.566913404      0.704425721
C       -1.121336309      4.283783835     -1.296971175
B        0.361226494      2.895225803      0.312351880
C        0.757828618      5.353313805     -0.167732817
N        0.282374949      4.080142337     -0.811420793
H        0.032556216      1.838082235     -0.344698956
H        0.697146053      6.183617499     -0.890724795
C        1.160778191      3.768368479     -1.986755464
H        1.796267693      5.217665883      0.164118115
H        1.509084488      2.876331887      0.703135566
H        2.190278500      3.627853980     -1.630397549
H        1.125462409      4.595296953     -2.715371217
H        0.808667645      2.837772299     -2.453467058
H       -1.151144829      5.102827552     -2.034824138
H       -1.759953227      4.532803979     -0.437829810
H       -1.474059374      3.352840701     -1.760388025

76
TS(A-B)TMAB
Ir       0.000000000      0.000000000      0.000000000
H        0.026681040      1.704991675      0.071316192
H        0.018747343      1.306747765     -1.005307332
P       -2.342905001      0.217388383      0.270443052
P        2.347035192      0.146130590      0.268057193
N        0.000000000      0.000000000      2.247426063
H       -0.018703203     -1.015438034      2.442544516
C       -2.490122137      0.086980964      2.153115539
H       -3.381967199      0.614236898      2.529919431
H       -2.621670758     -0.988375475      2.369935918
C       -1.228417285      0.609524230      2.842658934
H       -1.135760094      1.701003047      2.720398602
H       -1.264237409      0.392313608      3.928610848
C        1.250319185      0.562903595      2.843199302
H        1.279908984      0.339535467      3.928065836
H        1.196043935      1.657516895      2.726354207
C        2.492318464      0.000000000      2.149346174
H        2.586372766     -1.080571064      2.359951925
H        3.402378536      0.493681550      2.528184155
C       -3.112809923      1.902128934     -0.193255169
H       -4.203100438      1.724924431     -0.123439515
C       -2.744178209      3.031487519      0.785504196
H       -3.229077195      3.968973655      0.461745404
H       -1.655349106      3.215604361      0.796490567
H       -3.078682609      2.833276064      1.816961333
C       -2.768602598      2.309808854     -1.639193430
H       -3.329619022      3.222199241     -1.907010443
H       -3.017498380      1.534470479     -2.379204236
H       -1.694605716      2.538796694     -1.741504162
C       -3.648849167     -1.046681974     -0.288564720
H       -3.166848140     -1.997816904      0.003441995
C       -4.993226747     -0.934911907      0.457064716
H       -5.669627596     -1.736268135      0.110816243
H       -5.503111147      0.022279887      0.252595043
H       -4.891471817     -1.043974402      1.548200580
C       -3.862869498     -1.029924407     -1.813597565
H       -4.416201695     -1.932663679     -2.126725038
H       -2.916094902     -0.997244573     -2.377048663
H       -4.469533524     -0.161299521     -2.120145796
C        3.615434582     -1.149687917     -0.303542142
H        3.107769533     -2.089503716     -0.020999260
C        3.827263092     -1.125740104     -1.828959616
H        4.349076231     -2.043578383     -2.151813088
H        4.461835506     -0.274856588     -2.128782567
H        2.881310528     -1.055003413     -2.391028894
C        4.963656774     -1.083088713      0.440534350
H        5.616758206     -1.899699468      0.085293398
H        4.860240008     -1.200088541      1.530714096
H        5.500074856     -0.138675227      0.244803406
C        3.165254567      1.810835130     -0.186822048
H        4.249889598      1.600322216     -0.121541659
C        2.834115772      2.944364646      0.800438811
H        3.346371631      3.868763011      0.481197644
H        3.165576055      2.729339241      1.829502458
H        1.751436396      3.161528009      0.815932813
C        2.829821066      2.239013087     -1.628884147
H        3.417601352      3.135899569     -1.891671789
H        1.763055462      2.501352882     -1.726519132
H        3.053199430      1.461998083     -2.375230834
H        0.935640405     -2.507211803      1.168126948
H        0.699235339     -4.839978713      0.791844860
C        1.184118995     -3.491728583     -1.468667643
B       -0.053309193     -2.238763345      0.482762376
C       -0.155655768     -4.765795223      0.105872872
N       -0.063095376     -3.462936217     -0.642447411
H       -0.004841623     -0.570489227     -1.499047544
H       -0.146985637     -5.610638439     -0.603946577
C       -1.225773531     -3.382967115     -1.581433441
H       -1.085848519     -4.773019689      0.690036896
H       -1.072526941     -2.461737455      1.138045076
H       -1.192358692     -4.221785317     -2.297428369
H       -1.177982336     -2.424671635     -2.114765696
H       -2.156118535     -3.436428627     -1.000900862
H        1.132676028     -4.311653970     -2.205172787
H        2.044786925     -3.651658905     -0.805370081
H        1.284450845     -2.526393255     -1.981228352

76
B TMAB
Ir       0.000000000      0.000000000      0.000000000
H        0.015297267      1.813633552      0.055624106
H        0.014140191      1.567937867     -0.805695324
P       -2.346571029      0.182964347      0.284075111
P        2.349220643      0.142039933      0.283951834
N        0.000000000      0.000000000      2.257366623
H       -0.008745305     -1.016604953      2.441981035
C       -2.486660891      0.043174781      2.167516221
H       -3.389529175      0.548263338      2.548298409
H       -2.594305415     -1.035976424      2.380016488
C       -1.234557774      0.586972541      2.858058939
H       -1.161442970      1.680802267      2.740372481
H       -1.267480119      0.367252833      3.943883794
C        1.244610085      0.565596495      2.857904674
H        1.273727591      0.345588436      3.943787762
H        1.190449380      1.660497303      2.739957533
C        2.487021727      0.000000000      2.167419074
H        2.575890084     -1.080825195      2.380073186
H        3.398575204      0.489352268      2.548037634
C       -3.140002157      1.864994184     -0.162024143
H       -4.226939886      1.669393609     -0.088467359
C       -2.791915274      2.994588980      0.824298830
H       -3.303241979      3.922179928      0.512791165
H       -1.708942471      3.211062714      0.831644045
H       -3.113379228      2.778453854      1.856113393
C       -2.813598160      2.289968428     -1.607437716
H       -3.395134398      3.192518952     -1.865013028
H       -3.052056701      1.514698340     -2.350546318
H       -1.746047729      2.542207670     -1.719905699
C       -3.661468632     -1.078164558     -0.270003322
H       -3.167132313     -2.035224009     -0.023079124
C       -4.982117567     -0.998793588      0.521363208
H       -5.669771538     -1.783425689      0.159296764
H       -5.497097549     -0.033320303      0.376512001
H       -4.847836911     -1.158215970      1.602537005
C       -3.930794099     -1.016524552     -1.785353098
H       -4.485572918     -1.915779845     -2.105656340
H       -3.007353590     -0.955118586     -2.383655811
H       -4.558003765     -0.146220598     -2.041906525
C        3.641772539     -1.141982890     -0.270160828
H        3.130607966     -2.090173211     -0.023299967
C        3.912237027     -1.084995315     -1.785498816
H        4.451105999     -1.993859289     -2.105837059
H        4.554708319     -0.225851885     -2.041919392
H        2.990079667     -1.007270325     -2.383883752
C        4.963601054     -1.085893454      0.521228063
H        5.637324274     -1.882517180      0.159155565
H        4.826542342     -1.242913583      1.602411125
H        5.495500486     -0.129638939      0.376369020
C        3.171967330      1.809892100     -0.162254660
H        4.255316546      1.595303748     -0.088594238
C        2.843621030      2.945511954      0.823929721
H        3.371134172      3.863969306      0.512335278
H        3.161193800      2.723920896      1.855783473
H        1.764606570      3.180900952      0.831171004
C        2.853144781      2.240369890     -1.607719781
H        3.450283948      3.132667140     -1.865312062
H        1.790135449      2.511100882     -1.720319619
H        3.078168287      1.461019893     -2.350749595
H        0.983479634     -2.506179940      1.049845576
H        0.852694160     -4.798946876      0.489778768
C        1.176975405     -3.282763768     -1.688085847
B       -0.019018666     -2.205932522      0.397009509
C       -0.041179838     -4.708232542     -0.142409171
N       -0.029383367     -3.358763558     -0.806700449
H       -0.003232065     -0.354432266     -1.565023808
H       -0.048187672     -5.504953687     -0.905847349
C       -1.234291503     -3.261575633     -1.687887889
H       -0.936487116     -4.783264880      0.489816320
H       -1.026322747     -2.488517901      1.050348922
H       -1.194838702     -4.037743154     -2.471170925
H       -1.250395872     -2.262048734     -2.141261871
H       -2.134687505     -3.407320925     -1.076802003
H        1.123643138     -4.057960884     -2.471503355
H        2.074698063     -3.444529283     -1.077110841
H        1.210629824     -2.283593671     -2.141279034

76
TS(B-B)TMAB
Ir       0.000000000      0.000000000      0.000000000
H        0.075157881      1.694971982     -0.076157729
H        0.508794077     -0.204357958     -1.548411504
P       -2.317853730      0.395558928      0.262340440
P        2.344440684      0.189051668      0.263293389
N        0.000000000      0.000000000      2.183798853
H       -0.043847027     -1.012877463      2.402267884
C       -2.490932961      0.214242236      2.127424392
H       -3.349698783      0.784176509      2.518211507
H       -2.676876376     -0.858181967      2.315914028
C       -1.198780609      0.660093724      2.802901504
H       -1.054679307      1.746291520      2.689461262
H       -1.216229096      0.425456712      3.884533208
C        1.250315928      0.556525623      2.802542910
H        1.246956253      0.323941770      3.884765222
H        1.199562801      1.650803779      2.686210089
C        2.499971997      0.000000000      2.129332151
H        2.593653032     -1.083756489      2.321259473
H        3.404119043      0.495763410      2.518854621
C       -2.983270460      2.116685621     -0.207140186
H       -4.083999640      2.002594611     -0.183457793
C       -2.573580334      3.204735167      0.799852632
H       -2.977389933      4.177968683      0.470934422
H       -1.474303973      3.298687768      0.843866297
H       -2.960682878      3.019550901      1.815774754
C       -2.538068821      2.507653599     -1.629277519
H       -2.969691335      3.488647480     -1.893886168
H       -2.859515809      1.786183861     -2.396755688
H       -1.438780149      2.591855975     -1.672419560
C       -3.634403359     -0.818560277     -0.368650862
H       -3.197347590     -1.784990890     -0.057385616
C       -5.007790456     -0.654470351      0.312062049
H       -5.693405180     -1.439948652     -0.051815962
H       -5.476191863      0.315154594      0.071036972
H       -4.957600894     -0.748764910      1.408471323
C       -3.773102334     -0.798304648     -1.901469758
H       -4.351206222     -1.675984551     -2.239606612
H       -2.798640621     -0.817815615     -2.419230576
H       -4.318581361      0.097176289     -2.243127989
C        3.546939139     -1.141780197     -0.360340409
H        3.025909922     -2.063226341     -0.040494318
C        3.685077077     -1.145185111     -1.893216225
H        4.185073069     -2.072025173     -2.224760090
H        4.305604874     -0.302906155     -2.241985613
H        2.711802523     -1.085491882     -2.409496254
C        4.930114783     -1.095154059      0.318700955
H        5.542104906     -1.942355820     -0.037900728
H        4.872956190     -1.174283987      1.415951983
H        5.483306562     -0.173754504      0.068340952
C        3.160194869      1.842202358     -0.212156623
H        4.246537960      1.631762027     -0.185376599
C        2.845552903      2.966454849      0.789245763
H        3.333492917      3.899161844      0.456958810
H        3.213269674      2.752607716      1.806751234
H        1.758602306      3.156198161      0.830678324
C        2.753600811      2.263915821     -1.637076966
H        3.269854081      3.202140333     -1.905194611
H        1.665996620      2.443795306     -1.683110376
H        3.012191746      1.513388833     -2.400461894
H        0.922016931     -2.519663463      1.156853135
H        0.776101111     -4.851574109      0.829871019
C        1.016242075     -3.578905123     -1.497504758
B       -0.083589215     -2.253952663      0.487275960
C       -0.148294601     -4.815495035      0.237673334
N       -0.154484792     -3.544652285     -0.567997722
H       -0.524442774     -0.152667257     -1.549330640
H       -0.206233718     -5.692659731     -0.430376279
C       -1.400676934     -3.527257121     -1.394123904
H       -1.009261211     -4.802015913      0.919808070
H       -1.083320521     -2.438957651      1.193272133
H       -2.269153063     -3.581286027     -0.723346415
H       -1.415706757     -4.388162470     -2.084617494
H       -1.434405135     -2.587730485     -1.961478645
H        0.945138239     -4.449318185     -2.172430213
H        1.937560763     -3.650443161     -0.903643684
H        1.030157275     -2.648907177     -2.081021482

66
[1-NMeH2]+
Ir       0.000000000      0.000000000      0.000000000
H        0.135049298      1.586985581      0.021444030
H        0.009350110      0.110055035     -1.592014433
P       -2.286582211      0.392058282      0.233774416
P        2.319974095      0.000000000      0.233812260
N        0.000000000      0.000000000      2.275042083
H       -0.083005607     -0.975186857      2.596609829
C       -2.484868979      0.336326170      2.122735554
H       -3.315889633      0.973318230      2.470305989
H       -2.748060407     -0.705222321      2.386800206
C       -1.180330681      0.753619889      2.812379208
H       -0.978175234      1.820576251      2.625089460
H       -1.257847469      0.612367041      3.908872939
C        1.290704371      0.543294016      2.812396810
H        1.343227508      0.390974192      3.908891688
H        1.271789795      1.629074356      2.625106511
C        2.505955006     -0.088473343      2.122761286
H        2.589319265     -1.159533732      2.386816295
H        3.432667763      0.398896577      2.470352931
C       -2.991131829      2.065132375     -0.319254325
H       -4.087252247      1.978322554     -0.195404613
C       -2.486826743      3.221604497      0.562942387
H       -2.908501792      4.172695263      0.194133138
H       -1.387338195      3.307313732      0.515834844
H       -2.789781466      3.120962250      1.618448967
C       -2.656019109      2.324722234     -1.800621694
H       -3.076902760      3.297146862     -2.110384393
H       -3.066350943      1.555955618     -2.473482164
H       -1.564112442      2.356238115     -1.951358822
C       -3.547027077     -0.929905250     -0.310763253
H       -3.158095710     -1.829159754      0.211831642
C       -4.985236389     -0.679955804      0.180331278
H       -5.621306795     -1.548745338     -0.064103740
H       -5.434653447      0.197274667     -0.314924944
H       -5.044303002     -0.525757241      1.270270289
C       -3.505741089     -1.196846511     -1.828784530
H       -4.032274690     -2.138369471     -2.063497710
H       -2.476537712     -1.263087603     -2.223181327
H       -4.015466643     -0.395701017     -2.389060031
C        3.338857155     -1.515975682     -0.310699598
H        2.803519852     -2.336568007      0.211867340
C        3.253095169     -1.772071974     -1.828737599
H        3.612875387     -2.789051180     -2.063466962
H        3.890948286     -1.068625955     -2.388967568
H        2.227525747     -1.663330653     -2.223156929
C        4.798607703     -1.512707991      0.180433306
H        5.278691842     -2.476495769     -0.064003166
H        4.882841395     -1.370724795      1.270370781
H        5.389847625     -0.724056206     -0.314785430
C        3.297106294      1.529965436     -0.319200245
H        4.362791511      1.259179162     -0.195351262
C        2.995431988      2.754995959      0.563014862
H        3.571780323      3.621163351      0.194266725
H        3.276950872      2.604569851      1.618540802
H        1.926230383      3.025274575      0.515858480
C        3.010689240      1.842491394     -1.800577400
H        3.589860066      2.729801324     -2.110291668
H        1.939813683      2.058065437     -1.951303905
H        3.285212839      1.015453286     -2.473450230
H       -0.363545617     -4.267344876      0.484184089
C       -0.274151670     -3.217379525      0.814370360
H        0.602856595     -2.516487227     -0.917814900
H       -1.019161562     -2.378110325     -0.918125266
N       -0.192467665     -2.262051637     -0.321309557
H        0.631242368     -3.124235530      1.434827551
H       -1.151036117     -2.972333493      1.434388655

70
[1-H3B.NMeH2]+
Ir       0.000000000      0.000000000      0.000000000
H        0.086287658      1.583662895     -0.073716866
H        0.004193823      0.085343057     -1.595097262
P       -2.303200681      0.310941569      0.232251535
P        2.319349756      0.055967703      0.239387869
N        0.000000000      0.000000000      2.261848867
H       -0.026775561     -0.997450008      2.523787456
C       -2.498012281      0.193520104      2.117411983
H       -3.365554732      0.769845443      2.481622491
H       -2.693637122     -0.870692244      2.344398684
C       -1.219304899      0.663654492      2.823999894
H       -1.080151899      1.747710605      2.680924151
H       -1.288343791      0.474980472      3.913902716
C        1.262927895      0.586687420      2.812765784
H        1.313725712      0.425259120      3.908170738
H        1.205982198      1.673501047      2.636789062
C        2.505878657      0.000000000      2.129660238
H        2.628623446     -1.063544660      2.404756752
H        3.410872454      0.531592347      2.469836603
C       -3.055298915      1.981092142     -0.262971202
H       -4.145160192      1.865688079     -0.110394583
C       -2.554933743      3.128446134      0.632938634
H       -3.000906079      4.079627694      0.293762795
H       -1.458072733      3.236310660      0.568260523
H       -2.835457717      2.998199427      1.691359387
C       -2.772532256      2.283002897     -1.747004139
H       -3.220960563      3.254265972     -2.019985879
H       -3.191001887      1.522203673     -2.424023609
H       -1.687086642      2.339924718     -1.933702209
C       -3.505934474     -1.033443740     -0.365335997
H       -3.112177215     -1.914825427      0.177884940
C       -4.968782892     -0.803143389      0.055452599
H       -5.573190116     -1.693781707     -0.191280819
H       -5.418302195      0.048909010     -0.482294017
H       -5.078948096     -0.622375849      1.137688431
C       -3.375443356     -1.311173261     -1.874700323
H       -3.890265756     -2.254982484     -2.127994984
H       -2.320794153     -1.389334136     -2.187405610
H       -3.847344690     -0.517753775     -2.477678655
C        3.371674450     -1.442645194     -0.285351720
H        2.928743968     -2.231618191      0.355424636
C        3.142116246     -1.834843826     -1.757934786
H        3.550794444     -2.843530602     -1.953708205
H        3.659441039     -1.148787181     -2.448856638
H        2.071476155     -1.812853538     -2.028366550
C        4.868454901     -1.321590294      0.051856845
H        5.377289383     -2.284237241     -0.133019028
H        5.045502962     -1.054497300      1.107016489
H        5.366501835     -0.567790892     -0.581006379
C        3.268653222      1.601883790     -0.313811442
H        4.331371348      1.388339018     -0.091691342
C        2.843785433      2.848001728      0.483712450
H        3.407668767      3.724991406      0.121091738
H        3.048823498      2.754206744      1.563196268
H        1.769967735      3.062919719      0.346553169
C        3.093304919      1.830785690     -1.826960654
H        3.631601466      2.745746186     -2.130062177
H        2.027871482      1.957735125     -2.082530164
H        3.489819631      0.999710440     -2.431529163
H        0.758580647     -2.679918998      1.335510988
H        1.143886491     -5.220681691      0.912044537
H        1.127912311     -3.711732767     -0.994718374
B       -0.131006942     -2.727646657      0.509490484
C        0.358939564     -5.277869939      0.145648804
N        0.244399540     -3.935410438     -0.513162999
H       -0.209648306     -1.767369283     -0.348130096
H        0.604225983     -6.057183783     -0.591483624
H       -0.468641759     -3.983461724     -1.254601634
H       -0.599230818     -5.505276337      0.632431192
H       -1.226307291     -2.975565931      0.970034632

60
1-H3
Ir       0.000000000      0.000000000      0.000000000
H        0.007985520      1.679984705     -0.098418649
H       -0.000099416     -0.025384041     -1.594131725
H       -0.008032727     -1.686136636     -0.052465539
P       -2.279870897      0.031165005      0.237572165
P        2.280047814      0.009537211      0.237553487
N        0.000000000      0.000000000      2.269596878
H       -0.004738968     -0.999828078      2.510339106
C       -2.487464204      0.023606560      2.135908985
H       -3.392385285      0.565771143      2.461035579
H       -2.612652009     -1.032395330      2.440738597
C       -1.241412772      0.623248635      2.804264895
H       -1.168297401      1.700145367      2.576992851
H       -1.296639118      0.505029577      3.908185875
C        1.247279279      0.611453892      2.804247069
H        1.301391733      0.492722463      3.908161996
H        1.184396178      1.688995274      2.576959112
C        2.487569790      0.000000000      2.135875063
H        2.602699204     -1.057158458      2.440680503
H        3.397618098      0.533514798      2.461034908
C       -3.321926086      1.522573709     -0.330199731
H       -4.376121341      1.278123470     -0.096876487
C       -2.922970425      2.799544582      0.429184796
H       -3.487999710      3.663723317      0.034757544
H       -1.845172001      3.000648215      0.297974870
H       -3.137519530      2.733728167      1.510021157
C       -3.155379017      1.723800656     -1.847752703
H       -3.704821890      2.625294060     -2.175641896
H       -3.536619866      0.869652006     -2.430625016
H       -2.088302998      1.854570337     -2.096945658
C       -3.290848265     -1.513596246     -0.239462330
H       -2.821491931     -2.265756890      0.425293058
C       -4.795040606     -1.433807058      0.072207350
H       -5.269429379     -2.420926329     -0.077603109
H       -5.310230036     -0.724343391     -0.598811001
H       -4.998207927     -1.124378827      1.112359310
C       -3.012827917     -1.952215833     -1.687833523
H       -3.413401174     -2.967906126     -1.860253307
H       -1.928892731     -1.960569778     -1.886667188
H       -3.496560249     -1.281527887     -2.418999470
C        3.276367967     -1.544723654     -0.239456237
H        2.799684630     -2.292463498      0.425078450
C        2.994525693     -1.980460390     -1.687969342
H        3.385403540     -2.999903412     -1.860428506
H        3.484872685     -1.314332953     -2.418906719
H        1.910615899     -1.978399147     -1.887094537
C        4.781181210     -1.479325550      0.072557555
H        5.246171878     -2.470898826     -0.077276215
H        4.987058631     -1.171975635      1.112794305
H        5.303260450     -0.774709974     -0.598260502
C        3.336089142      1.491018856     -0.330362694
H        4.387999959      1.236527700     -0.097490629
C        2.949583235      2.771631085      0.429321523
H        3.522711274      3.630437881      0.034829482
H        3.163808570      2.703625515      1.510081057
H        1.873726355      2.983049863      0.298431591
C        3.170880879      1.694016791     -1.847840201
H        3.728765637      2.590276214     -2.175815321
H        2.104991196      1.834968997     -2.096583213
H        3.543731861      0.836356716     -2.430976011

70
TS1
Ir       0.000000000      0.000000000      0.000000000
H        0.126063161      1.635232310      0.032482379
H       -0.019983826      0.309625011     -1.607852789
P       -2.333621229      0.319903654      0.239515699
P        2.358489585      0.000000000      0.243360535
N        0.000000000      0.000000000      2.189586776
H       -0.068337894     -1.004509081      2.411905987
C       -2.484324818      0.182693629      2.119422103
H       -3.357556394      0.734571512      2.503608546
H       -2.648889263     -0.887088652      2.343840352
C       -1.200502136      0.673791808      2.788897855
H       -1.063768963      1.756271642      2.637032907
H       -1.222581332      0.478505368      3.878241605
C        1.279572210      0.505684017      2.790077095
H        1.273924203      0.310288059      3.879641495
H        1.290563273      1.596472371      2.636904679
C        2.486703846     -0.154998675      2.123458508
H        2.505598202     -1.236927759      2.349355457
H        3.425482563      0.275251932      2.508619175
C       -3.047795490      2.014346424     -0.244943470
H       -4.144527919      1.862337275     -0.246475093
C       -2.701955600      3.121853202      0.766301616
H       -3.146269225      4.074232940      0.429002045
H       -1.610214619      3.275740324      0.828227560
H       -3.093401427      2.923417258      1.777524308
C       -2.586301684      2.418090382     -1.659128856
H       -3.074046405      3.365054492     -1.948549911
H       -2.834591305      1.668079158     -2.425350031
H       -1.495256924      2.578355031     -1.677206613
C       -3.585816939     -0.964123764     -0.376801638
H       -3.057584906     -1.916795528     -0.180662362
C       -4.917600589     -0.941945955      0.398438558
H       -5.580351417     -1.730896020      0.002383734
H       -5.450794508      0.016937805      0.275367198
H       -4.795761146     -1.132367700      1.476490443
C       -3.831296502     -0.843239628     -1.892298077
H       -4.392078444     -1.725878422     -2.244849662
H       -2.895254081     -0.787924878     -2.470724065
H       -4.440463703      0.044504899     -2.133078001
C        3.438263503     -1.435336966     -0.369574983
H        2.793778220     -2.312395595     -0.167805857
C        3.699730674     -1.356399543     -1.886600939
H        4.126316319     -2.311764181     -2.237570386
H        4.431174936     -0.567176794     -2.129698783
H        2.784938308     -1.157510702     -2.469027882
C        4.762753532     -1.582652809      0.404348491
H        5.318020684     -2.452294962      0.011769406
H        4.617365338     -1.751609404      1.483008540
H        5.415153362     -0.701031964      0.277847205
C        3.291621015      1.585055395     -0.241127365
H        4.358626878      1.289506611     -0.239993102
C        3.094003920      2.730533336      0.767536485
H        3.661906945      3.614677199      0.429927047
H        3.453378205      2.483346789      1.779944812
H        2.032321133      3.028164005      0.826561135
C        2.889957264      2.043369361     -1.656901997
H        3.498067365      2.917677203     -1.947048537
H        1.829320127      2.344717416     -1.677664650
H        3.039188914      1.266121039     -2.421815398
H        0.852484622     -3.420449689     -0.411006090
H       -0.615456564     -3.634940159     -3.881056971
H        1.128353709     -2.432203904     -2.665402259
B       -0.076759060     -2.890741851     -0.981022272
C       -0.768319730     -2.625061671     -3.454510423
N        0.160888028     -2.332140119     -2.349695749
H       -0.171831472     -1.727673089      0.083579102
H       -0.662885404     -1.890320487     -4.272528604
H        0.051790679     -0.763930480     -1.576697155
H       -1.801739636     -2.581857844     -3.079961828
H       -1.195397608     -3.294051435     -0.752533329

61
TS2
Ir       0.000000000      0.000000000      0.000000000
H        0.038691836      1.531228291     -0.174176528
H        0.000258660      0.010511740     -1.592457827
H       -0.094245878     -3.605745976      0.511983742
P       -2.324249397      0.117607473      0.233633881
P        2.327214048      0.000000000      0.233600722
N        0.000000000      0.000000000      2.265903807
H       -0.024764582     -0.978654420      2.591607885
C       -2.505309032      0.136596680      2.128754153
H       -3.377399682      0.732476798      2.447668083
H       -2.696236021     -0.904957778      2.447297123
C       -1.231739139      0.677226250      2.794893057
H       -1.111854678      1.751617348      2.579462535
H       -1.289451681      0.558933001      3.894917689
C        1.264412045      0.614071101      2.794889613
H        1.316084221      0.492999319      3.894916975
H        1.199005846      1.693151949      2.579487453
C        2.509027128      0.009762301      2.128732247
H        2.647044705     -1.040121331      2.447240941
H        3.410118990      0.560777678      2.447656483
C       -3.258644501      1.650641939     -0.370317374
H       -4.308847093      1.487244007     -0.061965328
C       -2.736517400      2.927279056      0.314087063
H       -3.311383202      3.797541786     -0.046800499
H       -1.675178027      3.108998634      0.070186371
H       -2.844381026      2.900603257      1.411254043
C       -3.184639139      1.769312409     -1.903849451
H       -3.706003547      2.686439898     -2.228628376
H       -3.662128341      0.920216974     -2.417224361
H       -2.138475024      1.831511873     -2.248198768
C       -3.338607461     -1.417254424     -0.251856612
H       -2.934519900     -2.174930438      0.449716695
C       -4.848031234     -1.263816359      0.009890235
H       -5.351621592     -2.233794786     -0.144661539
H       -5.308171551     -0.544722512     -0.688538724
H       -5.073397009     -0.937244718      1.039203039
C       -3.034717202     -1.894961348     -1.684783666
H       -3.484699560     -2.889836935     -1.845628664
H       -1.951140062     -1.970077116     -1.873485667
H       -3.460001769     -1.217625355     -2.442983956
C        3.262693011     -1.584154707     -0.251939695
H        2.820810162     -2.320471790      0.449599244
C        2.935076135     -2.045853342     -1.684882095
H        3.334192301     -3.062202056     -1.845749893
H        3.394069529     -1.390853019     -2.443053464
H        1.849087144     -2.066094059     -1.873597931
C        4.777942003     -1.507215529      0.009834198
H        5.231855546     -2.501407087     -0.144740854
H        5.019515788     -1.192497926      1.039171567
H        5.273856589     -0.812276834     -0.688557665
C        3.337897630      1.483867437     -0.370314589
H        4.378506508      1.267592367     -0.061979118
C        2.880977096      2.785237874      0.314133421
H        3.499070373      3.625351145     -0.046745635
H        2.987374263      2.753115753      1.411292110
H        1.830161550      3.020363496      0.070266383
C        3.269959665      1.606178640     -1.903836628
H        3.836997597      2.495794115     -2.228598093
H        2.228261236      1.721175426     -2.248160891
H        3.703909344      0.734044955     -2.417251600
H       -0.096976904     -3.870246639      1.215878917

70
TS(A-B)
Ir       0.000000000      0.000000000      0.000000000
H       -0.009668806      1.689482492      0.101164758
H       -0.007189676      1.256738364     -1.051745450
P       -2.338257359      0.043463069      0.245567054
P        2.337606133      0.070211681      0.245557125
N        0.000000000      0.000000000      2.231077318
H        0.005782620     -1.011129917      2.443418040
C       -2.494037507     -0.028525995      2.134191541
H       -3.407660818      0.477397861      2.487911647
H       -2.583093677     -1.097742710      2.397102269
C       -1.254815902      0.578713182      2.806290328
H       -1.209943749      1.667705812      2.642079501
H       -1.282280196      0.397844050      3.898980718
C        1.248113192      0.593023048      2.806282882
H        1.277637977      0.412477915      3.898982959
H        1.190786981      1.681437403      2.642084224
C        2.494200929      0.000000000      2.134188818
H        2.595481635     -1.068126302      2.397099546
H        3.401977785      0.516348713      2.487906441
C       -3.279037290      1.611775444     -0.280569245
H       -4.346162710      1.361793067     -0.127859587
C       -2.933658144      2.827835476      0.597930841
H       -3.501919843      3.706275143      0.245966498
H       -1.861387621      3.082178660      0.530288245
H       -3.193653712      2.677943095      1.658763478
C       -3.041405960      1.931664647     -1.768780292
H       -3.635274789      2.816512274     -2.056683062
H       -3.329071795      1.106201243     -2.437686191
H       -1.979690623      2.164190329     -1.958152348
C       -3.416734944     -1.421095749     -0.301435268
H       -2.889916339     -2.257220077      0.197541281
C       -4.864673027     -1.369719331      0.220333136
H       -5.380735016     -2.315207556     -0.022681097
H       -5.443523004     -0.557942576     -0.252308476
H       -4.920266496     -1.240100369      1.313574971
C       -3.370800998     -1.653814657     -1.824163069
H       -3.748564089     -2.663300693     -2.064793839
H       -2.350614992     -1.550697334     -2.235501686
H       -4.012521260     -0.938174997     -2.364577662
C        3.432772935     -1.381904322     -0.301447679
H        2.915558589     -2.223995357      0.197553208
C        3.389468470     -1.615156321     -1.824170757
H        3.778762792     -2.620247994     -2.064801527
H        4.022947365     -0.892225636     -2.364609689
H        2.368157949     -1.523729720     -2.235487517
C        4.880027425     -1.313956165      0.220296387
H        5.406868392     -2.253481916     -0.022710641
H        4.934162044     -1.183689213      1.313543186
H        5.449548700     -0.495617446     -0.252359877
C        3.260375692      1.649187898     -0.280571969
H        4.330295258      1.411438663     -0.127864793
C        2.901106345      2.861220787      0.597930599
H        3.459276203      3.746106415      0.245954087
H        3.162792258      2.714309840      1.658751067
H        1.825992037      3.103274075      0.530280799
C        3.019104866      1.966336021     -1.768792703
H        3.602806727      2.857927302     -2.056685785
H        1.954794979      2.186701379     -1.958159795
H        3.316199449      1.144220145     -2.437688914
H        1.013047550     -2.536485121      1.124391044
H        0.920585993     -4.893007097      0.093392686
H        0.833743922     -2.969268555     -1.396168419
B        0.012715208     -2.224737873      0.480542130
C        0.026630955     -4.673000183     -0.506306156
N        0.018271600     -3.206851931     -0.814681345
H        0.003363820     -0.587171104     -1.496224117
H        0.030031061     -5.275232892     -1.428412751
H       -0.799899602     -2.978569586     -1.396112296
H       -0.864724987     -4.903186697      0.093446326
H       -0.983929969     -2.547875087      1.124476228

70
B
Ir       0.000000000      0.000000000      0.000000000
H       -0.032993723      1.825885964      0.032501164
H       -0.028867761      1.581675534     -0.815994261
P       -2.337863943     -0.000022547      0.255923070
P        2.336331773      0.084508031      0.255929633
N        0.000000000      0.000000000      2.239531111
H        0.018227831     -1.013832414      2.435160037
C       -2.487532680     -0.089733077      2.145621186
H       -3.415805299      0.382441222      2.507552893
H       -2.541604618     -1.163898235      2.399145896
C       -1.263740901      0.546865944      2.821244717
H       -1.246865539      1.638155925      2.663921369
H       -1.289548226      0.361738524      3.913631888
C        1.243222905      0.591997521      2.821297453
H        1.275708150      0.407808279      3.913658011
H        1.187019761      1.681991020      2.664087268
C        2.489178431      0.000000000      2.145604367
H        2.581992718     -1.071522189      2.399050897
H        3.399816629      0.505347246      2.507545999
C       -3.308231527      1.560892143     -0.251206742
H       -4.370534300      1.278547651     -0.123180130
C       -3.018362579      2.767971024      0.659844878
H       -3.614661088      3.633038183      0.321208540
H       -1.956977482      3.068937963      0.612786970
H       -3.283927984      2.584442737      1.713728514
C       -3.059724131      1.923213780     -1.728373975
H       -3.688150747      2.786766227     -2.007908414
H       -3.297913216      1.100421945     -2.419111787
H       -2.007485188      2.207346010     -1.898486289
C       -3.408803895     -1.466064018     -0.304735167
H       -2.848513994     -2.311123978      0.139083448
C       -4.836308952     -1.465595052      0.272491337
H       -5.346701364     -2.405653804     -0.001649259
H       -5.445788188     -0.640357741     -0.134021703
H       -4.852198213     -1.395353286      1.372214256
C       -3.418766719     -1.633527274     -1.836827999
H       -3.782305345     -2.640955298     -2.105668139
H       -2.419200489     -1.488287153     -2.284580743
H       -4.098430237     -0.911402599     -2.319467574
C        3.459649991     -1.341683126     -0.305017659
H        2.930319828     -2.206546081      0.138626285
C        3.475688732     -1.508445062     -1.837141958
H        3.875454875     -2.502045765     -2.106060986
H        4.128775835     -0.762137677     -2.319665554
H        2.471532708     -1.399447678     -2.284901045
C        4.886208645     -1.289620883      0.272203818
H        5.430253547     -2.210595586     -0.001966722
H        4.899555163     -1.218881334      1.371927296
H        5.465465099     -0.442889281     -0.134303484
C        3.249492978      1.679663938     -0.250886810
H        4.321338660      1.436057398     -0.122810803
C        2.915936790      2.875306801      0.660293680
H        3.480526661      3.761467500      0.321832331
H        3.187885727      2.701375925      1.714178395
H        1.844342439      3.137601147      0.613179459
C        2.988062193      2.032849827     -1.728035514
H        3.584591117      2.918785062     -2.007437538
H        1.926173070      2.278403896     -1.898219689
H        3.256217533      1.219368671     -2.418820421
H        1.043611789     -2.533251438      1.005855106
H        0.979182756     -4.805853674     -0.211515628
H        0.866090623     -2.767246889     -1.542821047
B        0.039539188     -2.183586093      0.385959724
C        0.082029327     -4.549079746     -0.791574977
N        0.055341389     -3.064185860     -0.982280636
H        0.006211424     -0.340419006     -1.573438041
H        0.091709734     -5.076246718     -1.758398602
H       -0.765546293     -2.796549499     -1.542834792
H       -0.805487503     -4.838014042     -0.211851466
H       -0.951203917     -2.569222884      1.006030742

70
TS(B-C)
Ir       0.000000000      0.000000000      0.000000000
H        0.013404086      2.979472053     -1.713424371
H        0.010037802      2.231813128     -1.589093125
P       -2.328720649      0.133357774      0.264812868
P        2.329832225      0.112403505      0.264813421
N        0.000000000      0.000000000      2.258100829
H       -0.004539245     -1.010477237      2.466912938
C       -2.494295185      0.022431815      2.154580139
H       -3.396084063      0.545778003      2.514873109
H       -2.615107671     -1.048523255      2.399756637
C       -1.244175340      0.584404491      2.845510211
H       -1.178555628      1.676852942      2.711290979
H       -1.283447812      0.384193479      3.934931938
C        1.249389496      0.573201922      2.845498327
H        1.286866315      0.372660647      3.934935579
H        1.193590412      1.666191228      2.711267366
C        2.494404383      0.000000000      2.154581169
H        2.605569544     -1.071999875      2.399755612
H        3.400867208      0.515211396      2.514861523
C       -3.239764541      1.751774245     -0.161207219
H       -4.268461960      1.589621874      0.214282764
C       -2.637922209      2.957319348      0.586316304
H       -3.179315218      3.875427942      0.298302442
H       -1.575606478      3.107685124      0.330076127
H       -2.725197882      2.863070570      1.681022536
C       -3.295215653      2.005532472     -1.678864976
H       -3.798713277      2.968971933     -1.872363646
H       -3.859945815      1.228492288     -2.215574505
H       -2.286683610      2.060088177     -2.118847583
C       -3.479449560     -1.274810351     -0.305115421
H       -3.009287725     -2.137946203      0.204085095
C       -4.930833972     -1.142497495      0.190524581
H       -5.496080444     -2.056935631     -0.062023717
H       -5.452139694     -0.297925478     -0.291432977
H       -4.997157232     -1.009780501      1.282829870
C       -3.419723675     -1.523763170     -1.826157449
H       -3.763807176     -2.546874856     -2.058595061
H       -2.403965390     -1.385739826     -2.238859940
H       -4.077867877     -0.833828583     -2.378896452
C        3.467850139     -1.306064314     -0.305100127
H        2.989921536     -2.164942063      0.204083178
C        3.405937331     -1.554453079     -1.826156485
H        3.740806956     -2.580620102     -2.058577902
H        4.070279739     -0.870469641     -2.378862783
H        2.391476099     -1.407309831     -2.238892212
C        4.920346268     -1.186831858      0.190577381
H        5.477348426     -2.106321893     -0.061958649
H        4.987831551     -1.054739734      1.282884087
H        5.449259918     -0.346984724     -0.291345062
C        3.255399706      1.722548051     -0.161222933
H        4.282601476      1.551145508      0.214252241
C        2.664444151      2.933468804      0.586301751
H        3.214080103      3.846669510      0.298291030
H        2.750886701      2.838434214      1.681015848
H        1.603531417      3.093397401      0.330080379
C        3.313107445      1.975796621     -1.678881692
H        3.825249547      2.934667740     -1.872376553
H        2.305099941      2.039434630     -2.118846439
H        3.870825941      1.193710438     -2.215597762
H        1.002859706     -2.517456125      0.881280586
H        0.872288979     -4.714887738     -0.527580545
H        0.806052901     -2.555694173     -1.669292772
B       -0.009635875     -2.144477747      0.299329247
C       -0.019622027     -4.385633092     -1.078135502
N       -0.012905408     -2.887564219     -1.139319821
H       -0.000308048     -0.069674233     -1.608022989
H       -0.021529018     -4.820374869     -2.089271683
H       -0.828830722     -2.548376237     -1.669358520
H       -0.914483104     -4.706885711     -0.527644948
H       -1.025489881     -2.508355853      0.881190111

68
C
Ir       0.000000000      0.000000000      0.000000000
P       -2.307985151      0.237990240      0.248859590
P        2.316849146      0.125177633      0.248878102
N        0.000000000      0.000000000      2.256809819
H       -0.024596889     -1.007378777      2.477645999
C       -2.498067399      0.122011879      2.133496526
H       -3.381263097      0.672016808      2.499444054
H       -2.661510910     -0.947935265      2.358669885
C       -1.230326442      0.623158233      2.838998452
H       -1.123697136      1.713743740      2.716832092
H       -1.286357105      0.414402604      3.925900253
C        1.259251884      0.562384329      2.839005513
H        1.305030728      0.351136705      3.925904013
H        1.205949097      1.656884725      2.716855218
C        2.501033866      0.000000000      2.133508972
H        2.612078575     -1.076648089      2.358648235
H        3.410014053      0.506247127      2.499464221
C       -3.017597178      1.932363111     -0.256709651
H       -4.117291253      1.827478550     -0.191328108
C       -2.576962788      3.057429091      0.698506231
H       -3.001548718      4.017641595      0.357142041
H       -1.478090364      3.172524092      0.706249463
H       -2.920835124      2.900917696      1.733972694
C       -2.619859630      2.268431172     -1.707883454
H       -3.062429468      3.236915420     -2.000044830
H       -2.961364062      1.513422394     -2.432131325
H       -1.523598587      2.346974977     -1.805469524
C       -3.565449188     -1.058344113     -0.350084343
H       -3.117693664     -1.989311195      0.049289828
C       -4.974550409     -0.893436986      0.248509104
H       -5.615510649     -1.732741828     -0.074277921
H       -5.461747495      0.034264753     -0.097728741
H       -4.972567377     -0.889854981      1.350317654
C       -3.615549414     -1.156878654     -1.886835856
H       -4.124494594     -2.088234751     -2.190732659
H       -2.610890648     -1.140957264     -2.345823084
H       -4.186516405     -0.321692839     -2.326131225
C        3.509626992     -1.230894980     -0.350114339
H        3.016851077     -2.138969563      0.048936086
C        3.555197608     -1.331381724     -1.886873147
H        4.018073572     -2.286434184     -2.190904906
H        4.166419444     -0.525013025     -2.325845687
H        2.552630150     -1.266223423     -2.346076065
C        4.924969483     -1.135135299      0.248813626
H        5.524230265     -2.004695162     -0.073993944
H        4.922908464     -1.131670145      1.350621273
H        5.456989631     -0.232278223     -0.097124402
C        3.108220973      1.782951099     -0.256639904
H        4.201485925      1.624629298     -0.191081349
C        2.722761510      2.928184913      0.698462849
H        3.193689436      3.866562982      0.357147209
H        3.058408056      2.755139663      1.734001183
H        1.630794778      3.096685992      0.706005021
C        2.727557814      2.137914229     -1.707895508
H        3.216831080      3.083680105     -2.000039732
H        1.636438490      2.269772260     -1.805664083
H        3.031990751      1.367129140     -2.432053339
H        0.957671620     -2.555485158      0.803453410
H        0.779055328     -4.694232121     -0.707848352
H        0.755561600     -2.479240132     -1.745133722
B       -0.052340747     -2.145072880      0.241595562
C       -0.105576339     -4.321821923     -1.242408904
N       -0.068950160     -2.822754431     -1.231860324
H       -0.000400269     -0.016706484     -1.609778681
H       -0.115063012     -4.708159780     -2.272959944
H       -0.875751435     -2.439377531     -1.745075623
H       -1.007311612     -4.650588381     -0.707790941
H       -1.081131090     -2.505719086      0.803539276

68
TS(C-D)
Ir       0.000000000      0.000000000      0.000000000
P       -2.308862775      0.351005508      0.234600395
P        2.333972971      0.109003885      0.239643007
N        0.000000000      0.000000000      2.232480999
H       -0.023478249     -1.005907036      2.456504576
C       -2.500737660      0.180333395      2.112113115
H       -3.370687190      0.738520543      2.496355630
H       -2.687426389     -0.892270283      2.302978256
C       -1.223604597      0.634721834      2.827110581
H       -1.094098709      1.725150389      2.731986569
H       -1.276490883      0.399170279      3.907680115
C        1.261572499      0.569325386      2.813710407
H        1.293171449      0.369538816      3.902440711
H        1.208307715      1.662134392      2.678179013
C        2.506908994      0.000000000      2.125067166
H        2.621485226     -1.072760557      2.364934568
H        3.411473099      0.515221017      2.489098994
C       -2.929014637      2.093580761     -0.223347704
H       -4.033085427      2.017026392     -0.221049722
C       -2.509778066      3.162310466      0.802565927
H       -2.889493823      4.147816098      0.481317408
H       -1.410084588      3.243963545      0.868947160
H       -2.912613261      2.973598406      1.811127906
C       -2.448228701      2.485323403     -1.634852153
H       -2.877329710      3.463895708     -1.912780121
H       -2.742745566      1.759189682     -2.407526260
H       -1.348815802      2.572229354     -1.661639718
C       -3.632422910     -0.846533549     -0.418345545
H       -3.214106542     -1.826893415     -0.118728327
C       -5.010307897     -0.673453268      0.248178967
H       -5.702825270     -1.441794800     -0.137977224
H       -5.459763077      0.307895034      0.017810622
H       -4.975500023     -0.787833289      1.343389672
C       -3.741867911     -0.801374196     -1.954170890
H       -4.342981793     -1.656234482     -2.310100614
H       -2.758049883     -0.845659197     -2.449958622
H       -4.255177779      0.114066727     -2.293342671
C        3.485688909     -1.292718598     -0.334243484
H        2.974655599     -2.177037046      0.096312053
C        3.522465454     -1.441505479     -1.867892634
H        3.966089681     -2.415513385     -2.139238932
H        4.152438922     -0.664564985     -2.331800402
H        2.521742794     -1.376038341     -2.328128333
C        4.906456238     -1.215179167      0.255625337
H        5.478299167     -2.112218810     -0.039914386
H        4.912476562     -1.173244977      1.356687864
H        5.460446800     -0.340612394     -0.126059305
C        3.165789762      1.739993641     -0.274446584
H        4.252522364      1.568296231     -0.155745958
C        2.748076512      2.907641823      0.639007073
H        3.231089954      3.837274983      0.291171066
H        3.048996920      2.760347830      1.689254190
H        1.656268367      3.072778608      0.602780673
C        2.855561440      2.068233285     -1.747887118
H        3.376062002      2.998001680     -2.036584736
H        1.773011997      2.221590989     -1.894641144
H        3.178305217      1.277400957     -2.441872998
H        0.837354315     -2.538970869      1.040750537
H       -0.868972294     -4.497156543     -1.729257738
H        1.037166703     -2.910198060     -1.414074554
B       -0.116383719     -2.322106625      0.316794405
C       -0.914384504     -3.415164548     -1.946532638
N        0.076959617     -2.675437301     -1.144503432
H        0.001787709      0.356331165     -1.569472265
H       -0.741220926     -3.261698404     -3.023872783
H        0.016707633     -1.227728748     -1.218048193
H       -1.922181937     -3.057356987     -1.693019799
H       -1.226820464     -2.553759646      0.746761470

68
[D.H2B=NMeH]+
Ir       0.000000000      0.000000000      0.000000000
P       -2.312849383      0.380115744      0.225424236
P        2.332116442      0.114338414      0.240658667
N        0.000000000      0.000000000      2.267519561
H       -0.038225803     -0.995029581      2.539336967
C       -2.499487336      0.248802212      2.107842542
H       -3.353501629      0.839798569      2.479724909
H       -2.721712521     -0.813069352      2.321946940
C       -1.212899537      0.684582733      2.821995090
H       -1.052177122      1.766406492      2.687041819
H       -1.292420768      0.491267078      3.909726523
C        1.266624050      0.580884499      2.819751039
H        1.318439808      0.406737466      3.912512770
H        1.212463759      1.669475417      2.656480854
C        2.504280447      0.000000000      2.125525162
H        2.614004982     -1.073840013      2.364840695
H        3.414755302      0.508067495      2.485847247
C       -2.957596168      2.097085017     -0.270068896
H       -4.059321570      2.008273485     -0.222486438
C       -2.516319460      3.204253470      0.703329341
H       -2.916711080      4.173225198      0.358073833
H       -1.416497707      3.296733993      0.732218623
H       -2.887084132      3.047832256      1.729815812
C       -2.534498944      2.439152419     -1.711940085
H       -2.963677230      3.414503264     -2.000259746
H       -2.874922215      1.694286197     -2.447621297
H       -1.436904491      2.509175229     -1.788810580
C       -3.610939338     -0.860332780     -0.391774321
H       -3.238001602     -1.800628550      0.057292321
C       -5.035308974     -0.591092469      0.127817834
H       -5.699753488     -1.420684913     -0.171247357
H       -5.463254268      0.330898301     -0.300892622
H       -5.083668105     -0.513823032      1.226429974
C       -3.580510609     -1.016807692     -1.924176127
H       -4.159434578     -1.908541707     -2.222203700
H       -2.553475876     -1.120559662     -2.313856014
H       -4.043701497     -0.152386383     -2.428362224
C        3.373626800     -1.363599547     -0.341041653
H        2.867810172     -2.194203052      0.191996801
C        3.250744311     -1.625019644     -1.853752552
H        3.666761153     -2.619168894     -2.092054696
H        3.821576213     -0.886574421     -2.440591603
H        2.203719079     -1.600331135     -2.197548247
C        4.843444057     -1.303590185      0.114680851
H        5.345534479     -2.255937322     -0.129186897
H        4.950898399     -1.145312047      1.200587815
H        5.398476176     -0.505246629     -0.406510762
C        3.235438468      1.694395168     -0.286208631
H        4.310190374      1.468070189     -0.151075770
C        2.868611620      2.893999561      0.605536732
H        3.407557733      3.789811759      0.251582605
H        3.146785901      2.744737209      1.662026567
H        1.788476932      3.115850385      0.550933024
C        2.956071244      2.006759777     -1.768771820
H        3.502383151      2.919650940     -2.063049415
H        1.879783684      2.181342731     -1.934152561
H        3.273729466      1.196875974     -2.443319803
H        0.202455403     -1.595726350     -0.659348457
H       -1.130204968     -5.439888418     -0.339174104
H       -1.429228349     -3.172608169     -1.280465864
B       -0.326779822     -2.332510721      0.296556778
C       -1.533305809     -4.598880594      0.250987636
N       -1.119311749     -3.311311966     -0.316131059
H        0.023877716      1.604980863      0.141982436
H       -2.633544305     -4.691400592      0.273002980
H       -0.005039772      0.241879116     -1.577857764
H       -1.151986957     -4.680330303      1.279424978
H        0.095270932     -2.591086750      1.403125794

59
D
Ir       0.000000000      0.000000000      0.000000000
H        0.042151830      1.528999049     -0.188040196
H        0.000315817      0.009327142     -1.591932804
P       -2.324294039      0.113618097      0.236359604
P        2.326946667     -0.015409325      0.236329467
N        0.000000000      0.000000000      2.267860813
H       -0.027065249     -0.976912052      2.599300385
C       -2.503950632      0.138889562      2.131919706
H       -3.376106562      0.735670778      2.448966171
H       -2.694795871     -0.901376111      2.454779797
C       -1.229989620      0.682052061      2.794459228
H       -1.108404474      1.755021431      2.572841146
H       -1.286797024      0.569528305      3.895135040
C        1.265902402      0.612893202      2.794401326
H        1.316405295      0.497449512      3.895088419
H        1.203927905      1.690945357      2.572733436
C        2.507845249      0.000000000      2.131882881
H        2.640897332     -1.049181404      2.454860678
H        3.411661639      0.547714048      2.448825937
C       -3.271659313      1.637268915     -0.369782697
H       -4.317992426      1.470712355     -0.050040423
C       -2.748832874      2.920484131      0.301886800
H       -3.332532316      3.785623088     -0.057136367
H       -1.691283163      3.106603987      0.045295222
H       -2.844334097      2.899223183      1.400378496
C       -3.213094555      1.745998151     -1.904560350
H       -3.741625859      2.658626810     -2.230367599
H       -3.691951241      0.891272060     -2.407294255
H       -2.170687093      1.810718411     -2.259693148
C       -3.326605835     -1.431375222     -0.242844599
H       -2.922959123     -2.182282282      0.466605990
C       -4.838281847     -1.284745950      0.009393923
H       -5.335658405     -2.258504036     -0.141316704
H       -5.298489982     -0.572768100     -0.696231063
H       -5.070699964     -0.952449517      1.035350819
C       -3.010234816     -1.917677905     -1.670255389
H       -3.458370589     -2.913726209     -1.828926275
H       -1.924846175     -1.993745718     -1.848221455
H       -3.428416168     -1.244989808     -2.436544524
C        3.242411078     -1.613459779     -0.242719258
H        2.797903699     -2.340851975      0.466806480
C        2.899778516     -2.081737212     -1.670068228
H        3.292302435     -3.100994463     -1.828593376
H        3.354452349     -1.433227696     -2.436426585
H        1.811863701     -2.097859509     -1.848115365
C        4.759871318     -1.550444122      0.009578380
H        5.202745321     -2.550203338     -0.140878117
H        5.010255943     -1.231235343      1.035462722
H        5.258683115     -0.865111025     -0.696196016
C        3.356964829      1.453536480     -0.370039932
H        4.392597166      1.229454772     -0.050585732
C        2.906054003      2.763696776      0.301749825
H        3.536510488      3.595262782     -0.057515441
H        3.000651150      2.737216506      1.400210813
H        1.860307231      3.007960992      0.045550871
C        3.304091891      1.565336712     -1.904809776
H        3.882197059      2.447345554     -2.230765762
H        2.266774194      1.687561507     -2.259671090
H        3.734867000      0.685439115     -2.407628514

79
TS(1-H4-1-H3)
Ir       0.000000000      0.000000000      0.000000000
H        0.125384085      1.624847737      0.017663717
H        0.011015843      0.155227684     -1.595813799
H       -0.179288163     -1.952504316     -0.984705303
P       -2.288557108      0.355664879      0.250304417
P        2.316430028      0.000000000      0.251042515
N        0.000000000      0.000000000      2.263839565
H       -0.069523286     -0.983094757      2.574516401
C       -2.477946443      0.263775115      2.132801647
H       -3.338148095      0.852543321      2.493787054
H       -2.673470836     -0.795963600      2.379132944
C       -1.186044181      0.720905050      2.818557439
H       -1.016444062      1.796991830      2.647891309
H       -1.249330121      0.545067313      3.909767044
C        1.278765064      0.541925677      2.815929532
H        1.314527304      0.366815926      3.908657372
H        1.270673546      1.629964211      2.637287334
C        2.488700212     -0.106301112      2.134934317
H        2.525771691     -1.181817268      2.387477138
H        3.426511837      0.350970536      2.492991991
C       -3.023254104      2.028095798     -0.280085164
H       -4.121447295      1.903174968     -0.216881775
C       -2.601424776      3.169320644      0.662856475
H       -3.032138651      4.120650313      0.304363041
H       -1.503633147      3.285065118      0.672790053
H       -2.951143826      3.022533365      1.698052329
C       -2.623459179      2.357708194     -1.731313066
H       -3.062205112      3.327079903     -2.026764090
H       -2.968435990      1.602070849     -2.454080904
H       -1.526664257      2.431087556     -1.818549421
C       -3.546853898     -0.955967033     -0.321775840
H       -3.069628855     -1.883444400      0.053175915
C       -4.943595869     -0.825148524      0.313442475
H       -5.584082219     -1.665648059     -0.008422783
H       -5.449466020      0.103368226     -0.002825586
H       -4.912493360     -0.838891726      1.414618044
C       -3.644542118     -1.039253593     -1.857074284
H       -4.137664446     -1.979868893     -2.161412028
H       -2.654477704     -0.979870808     -2.342584619
H       -4.252786348     -0.214262657     -2.264587384
C        3.356518181     -1.496027500     -0.305329823
H        2.745779955     -2.333282260      0.088246497
C        3.426108347     -1.620690181     -1.838606951
H        3.790283313     -2.622776351     -2.126804989
H        4.129265047     -0.888041193     -2.269043609
H        2.443827970     -1.452466759     -2.312332252
C        4.761925799     -1.567654410      0.320294907
H        5.262908697     -2.503066457      0.013318904
H        4.739342999     -1.553672830      1.421811619
H        5.401861833     -0.735084533     -0.019131984
C        3.299055304      1.536357698     -0.288285001
H        4.365214171      1.245979085     -0.221810104
C        3.054716199      2.735220310      0.645985925
H        3.624352770      3.607780004      0.280998401
H        3.378339161      2.544989416      1.682644141
H        1.987043419      3.015805896      0.654142783
C        2.955635672      1.912627264     -1.742593738
H        3.539177823      2.800065928     -2.044936381
H        1.883403532      2.154086332     -1.832006319
H        3.179557798      1.106789302     -2.458773251
H       -0.121873472     -1.729901607      0.082587288
H       -1.235605313     -2.608874297     -2.434391712
H       -0.626903021     -4.525845116     -1.036626819
H       -0.053892613     -4.772814759     -2.720433340
C        0.047127172     -4.146766207     -1.819477849
N       -0.278006622     -2.722764707     -2.078813361
H        0.353795417     -2.302105680     -2.771457909
H        1.080922584     -4.210794743     -1.449146799
H       -0.005856346     -1.442925009      5.057595899
H       -1.100864230     -2.525618512      7.141752405
H        0.664773998     -3.727062672      6.000800035
B       -0.239492910     -2.476924424      4.448526241
C       -1.295361117     -3.482791597      6.638748612
N       -0.266291763     -3.661938869      5.567716202
H        0.653426004     -2.775042587      3.662163974
H       -1.265101634     -4.308142148      7.367035705
H       -0.419167581     -4.564119237      5.097464023
H       -2.282763902     -3.435931128      6.159217042
H       -1.345225927     -2.476527637      3.921822763

79
[1-H3.NMeH3]+
Ir       0.000000000      0.000000000      0.000000000
H        0.140876099      1.628918119      0.063654623
H        0.017885960      0.259461402     -1.586463776
H       -0.105875272     -1.737557613     -1.548150782
P       -2.284814098      0.396722639      0.260782974
P        2.320378934      0.000000000      0.256529693
N        0.000000000      0.000000000      2.258058790
H       -0.099203441     -0.981401026      2.580268096
C       -2.470387964      0.339980018      2.142641027
H       -3.307256141      0.966036834      2.495038712
H       -2.702358211     -0.707679243      2.406574519
C       -1.160813992      0.760391553      2.814246900
H       -0.961930917      1.831050966      2.640534793
H       -1.224303480      0.595491363      3.907864030
C        1.287642404      0.510211499      2.821093158
H        1.320206657      0.314076543      3.910797883
H        1.299924430      1.602368870      2.670240014
C        2.489892005     -0.142744671      2.134538691
H        2.508352168     -1.222124127      2.369949292
H        3.433819419      0.295215307      2.500149450
C       -2.980691870      2.079111011     -0.292749369
H       -4.080767184      1.982932538     -0.217547258
C       -2.522822778      3.226092624      0.626017868
H       -2.933679789      4.181136868      0.254540321
H       -1.422553197      3.314868919      0.626126420
H       -2.867557925      3.105803628      1.666165403
C       -2.588416683      2.373882770     -1.753368407
H       -3.008382501      3.346958830     -2.063148748
H       -2.959038704      1.613115619     -2.458817562
H       -1.491025885      2.422208744     -1.851860770
C       -3.599257376     -0.883399758     -0.264200154
H       -3.157354046     -1.815696444      0.140654590
C       -4.985254614     -0.671101939      0.373627120
H       -5.658587596     -1.501513861      0.095765240
H       -5.459984137      0.259029380      0.016951432
H       -4.946815215     -0.634305922      1.473758377
C       -3.716092623     -1.024937096     -1.791932294
H       -4.292102805     -1.930748499     -2.052556718
H       -2.726468583     -1.088458949     -2.276597858
H       -4.247558250     -0.167552774     -2.237525083
C        3.403770227     -1.460298207     -0.328909649
H        2.773843498     -2.325991511     -0.042844189
C        3.599624644     -1.474380851     -1.856562841
H        3.972071174     -2.458313800     -2.192253362
H        4.343527183     -0.723785644     -2.172373402
H        2.668026072     -1.241241195     -2.404358721
C        4.762822851     -1.574711860      0.387742873
H        5.303764494     -2.468694227      0.029414079
H        4.660345049     -1.669525033      1.479912736
H        5.408126699     -0.703987130      0.179002510
C        3.295488819      1.555093982     -0.252303136
H        4.361770319      1.259202927     -0.213897465
C        3.074198865      2.725984164      0.722048497
H        3.646586912      3.604521732      0.376452701
H        3.410219095      2.501102034      1.747410480
H        2.009510029      3.015845337      0.753214178
C        2.930560883      1.981206707     -1.687422741
H        3.510456498      2.877996831     -1.968097487
H        1.857542611      2.227366800     -1.751108916
H        3.143946811      1.201390668     -2.435281339
H       -0.152906849     -1.735300490     -0.067893639
H       -0.559945072     -1.466925426     -3.181268712
H       -1.674716806     -3.517123314     -2.445636653
H       -0.542259505     -3.877040745     -3.795200457
C       -0.620370855     -3.535299803     -2.753365240
N       -0.060386452     -2.159722440     -2.604960904
H        0.934307406     -2.114161530     -2.872971910
H       -0.057657459     -4.214717321     -2.098470333
H       -0.349939225     -4.054807316      4.128621786
H       -1.638879795     -5.484117533      2.414050140
H        0.447025737     -4.480642506      1.708895086
B       -0.297942655     -3.175291821      3.292408784
C       -1.609518511     -4.715618140      1.628872215
N       -0.385216923     -3.888139287      1.826558110
H        0.779927786     -2.587996536      3.307640792
H       -1.626230538     -5.192550805      0.635175346
H       -0.327173041     -3.144341115      1.098050115
H       -2.487010408     -4.064570670      1.749567717
H       -1.263278921     -2.418876535      3.351010126

71
1-H3
Ir       0.000000000      0.000000000      0.000000000
P        2.286133199      0.053236928      0.241979857
P       -2.282403251      0.134118314      0.246954523
N        0.000000000      0.000000000      2.273132982
C        2.493471250      0.000000000      2.131402161
H        2.592360782     -1.064423916      2.411549211
H        3.406568252      0.521823543      2.467670968
C        1.253797670      0.598682128      2.812210945
H        1.311038707      0.445373463      3.910290141
H        1.197707755      1.683905911      2.620423752
C       -3.378737976     -1.350394738     -0.241775777
H       -2.973843196     -2.124300947      0.440975077
C        3.332585303     -1.451267687     -0.285763730
H        2.882770727     -2.234159691      0.356765338
C        3.285365311      1.580486634     -0.304291627
H        4.347359137      1.344509207     -0.099889319
C       -2.490529255      0.134558227      2.137549981
H       -3.370719770      0.717951831      2.459910000
H       -2.653219945     -0.914596251      2.443514562
C       -3.109737648     -1.815005772     -1.684002356
H       -3.549131601     -1.123121538     -2.422972690
H       -3.565409917     -2.807371000     -1.857784353
H       -2.026357000     -1.880036989     -1.877517664
C       -3.236510163      1.677821832     -0.331799654
H       -4.302105833      1.487595432     -0.100173356
C       -1.217559674      0.674461477      2.806272240
H       -1.102115060      1.751847795      2.597485526
H       -1.280425344      0.540119275      3.906620769
C        3.073521952     -1.848834821     -1.749543915
H        1.992402798     -1.868161724     -1.963521584
H        3.495731548     -2.850003406     -1.953545349
H        3.551530184     -1.145843743     -2.453357736
C       -4.879612716     -1.178269244      0.048611472
H       -5.075562376     -0.850407065      1.084008872
H       -5.411141012     -2.135826510     -0.101369804
H       -5.341112056     -0.443966935     -0.634371298
C       -3.059658027      1.868324309     -1.849427212
H       -1.987847304      1.944486554     -2.100369444
H       -3.563226396      2.795682891     -2.178598055
H       -3.483976038      1.033878114     -2.431198557
C        2.890450919      2.828579741      0.503790605
H        1.809931407      3.029124252      0.398643709
H        3.442461277      3.708866570      0.127132087
H        3.124473816      2.728677722      1.577430386
C        3.087596439      1.828120367     -1.811162620
H        3.464556942      0.996857230     -2.428783132
H        3.623331975      2.744454164     -2.119907569
H        2.015168193      1.956829317     -2.036591190
C        4.833229581     -1.348601236      0.036982079
H        5.335845064     -0.606069175     -0.607102550
H        5.330309958     -2.319395888     -0.142918641
H        5.022272046     -1.070673773      1.088133120
C       -2.780401698      2.934748649      0.428796532
H       -2.993268333      2.874965629      1.509891537
H       -3.310112210      3.822277263      0.037411644
H       -1.696063953      3.092896407      0.295757472
H       -0.000716178      0.031643667     -1.597237530
H        0.028031433      1.661500748     -0.050563632
H       -0.015276278     -1.689204814     -0.194138848
H       -0.032503743     -0.990224364      2.576496681
H        0.945250760     -2.800639631      3.112733341
H        1.797045506     -4.315606388      1.149855037
H       -0.138743576     -2.879016423      0.793413031
B       -0.138166955     -3.359819699      2.955062353
C        0.804438361     -4.741724397      0.943487816
N       -0.220234895     -3.758315658      1.384495423
H       -1.091268841     -2.612936536      3.169189359
H        0.714281037     -4.963139667     -0.132494544
H       -1.154121032     -4.139581377      1.185355049
H        0.693018443     -5.663307461      1.533754815
H       -0.219838958     -4.388519722      3.606670086

81
[1-H3B.NMeH2]+
Ir       0.000000000      0.000000000      0.000000000
H        0.100951425      1.579370868     -0.060698178
H        0.004841944      0.086178308     -1.608560863
P       -2.302708585      0.336098745      0.251108447
P        2.330372116      0.097465649      0.254300489
N        0.000000000      0.000000000      2.248431517
H       -0.030150778     -1.000361962      2.529153459
C       -2.491454658      0.193316667      2.127620338
H       -3.365359500      0.752493426      2.502283562
H       -2.661585177     -0.877548484      2.341526626
C       -1.211246464      0.658939133      2.829589236
H       -1.077719706      1.747453203      2.713657902
H       -1.271539928      0.437683756      3.913011595
C        1.255733567      0.578032495      2.820963097
H        1.295271220      0.377531259      3.909575187
H        1.205432182      1.670488385      2.679029174
C        2.498257337      0.000000000      2.136393793
H        2.592237967     -1.073241250      2.382309711
H        3.409080655      0.506936523      2.496990655
C       -3.028278676      2.021130240     -0.243312984
H       -4.126305645      1.895454238     -0.179767934
C       -2.605749290      3.139853124      0.726550812
H       -3.040495323      4.098043275      0.392599575
H       -1.508601269      3.263502543      0.738091379
H       -2.952178899      2.967087612      1.758547806
C       -2.635362664      2.384083419     -1.688599985
H       -3.080846752      3.357162292     -1.960100328
H       -2.979737412      1.643392411     -2.426589805
H       -1.539811772      2.467438212     -1.782814876
C       -3.544192468     -0.969567319     -0.362955843
H       -3.061873554     -1.905101389     -0.016319128
C       -4.940801032     -0.865471110      0.278394809
H       -5.576271599     -1.698042380     -0.072025318
H       -5.451957286      0.070444292     -0.005751495
H       -4.908933823     -0.918139703      1.378182042
C       -3.644615616     -1.009432150     -1.900177543
H       -4.125877644     -1.947591912     -2.228598248
H       -2.658612963     -0.923350857     -2.391910823
H       -4.263855749     -0.181324099     -2.284089552
C        3.492064440     -1.303996220     -0.299654393
H        2.963059473     -2.191787453      0.096421970
C        3.574440146     -1.437275135     -1.831024120
H        4.042823916     -2.399754875     -2.101896716
H        4.194426534     -0.640454737     -2.274952864
H        2.581573673     -1.390350217     -2.310474729
C        4.897135643     -1.238469848      0.328419936
H        5.477141337     -2.130632591      0.032650102
H        4.872193538     -1.215643928      1.429562027
H        5.463538821     -0.357906228     -0.020453957
C        3.185031500      1.709519353     -0.282242923
H        4.269166808      1.499554580     -0.208747331
C        2.852022527      2.887873991      0.650683772
H        3.365106239      3.796964179      0.291316184
H        3.179149628      2.718468508      1.689602441
H        1.768648406      3.101079552      0.652442471
C        2.829896672      2.058304979     -1.740670349
H        3.360995602      2.978319253     -2.041926664
H        1.746390944      2.235197492     -1.844312034
H        3.109029160      1.265106148     -2.451431471
H        1.096060581     -3.272770096     -0.248026478
H        1.206963868     -4.088608824     -2.724680418
H        0.336035011     -1.836151874     -2.291896532
B       -0.034140057     -2.896919132     -0.467997101
C        0.148750981     -3.850337166     -2.897891091
N       -0.216921977     -2.675440507     -2.047771892
H       -0.317382462     -1.816581240      0.145531173
H       -0.017960599     -3.630443454     -3.963037325
H       -1.190814180     -2.397135089     -2.234609236
H       -0.465979072     -4.709027694     -2.592577359
H       -0.902704564     -3.673765300     -0.094526781
H       -0.198398862     -4.351236523      1.644968341
H        0.722336002     -5.072671884      2.807532479
N       -0.162358525     -4.570891438      2.654467432
H        0.900486491     -2.601249935      3.123744729
H       -1.279285644     -6.399813410      2.421732603
B       -0.118467359     -3.178877749      3.496111218
C       -1.301930467     -5.469112829      3.010190018
H       -1.146848654     -2.573439248      3.202326798
H       -0.073381123     -3.466640637      4.676087198
H       -2.238299224     -4.926085935      2.820506750
H       -1.239681299     -5.697012236      4.083319403

81
TS1
Ir       0.000000000      0.000000000      0.000000000
H        0.128770107      1.618602727      0.033591742
H       -0.005264274      0.317120354     -1.628231289
P       -2.331290443      0.354961839      0.238736199
P        2.361360614      0.000000000      0.236862259
N        0.000000000      0.000000000      2.162652324
H       -0.086051336     -1.013022294      2.405782776
C       -2.484776559      0.242170605      2.113335161
H       -3.340371143      0.823086405      2.494519265
H       -2.666134589     -0.822489095      2.344766459
C       -1.182594017      0.695232904      2.774965683
H       -1.025802275      1.778952942      2.649252911
H       -1.202242615      0.470899147      3.858051830
C        1.280467628      0.485794249      2.779371118
H        1.264490977      0.247042423      3.859387042
H        1.301862279      1.582060503      2.667966950
C        2.492354245     -0.163667297      2.109295112
H        2.498605608     -1.246824683      2.326087400
H        3.430262240      0.265430687      2.498081433
C       -3.007048123      2.051984878     -0.286126160
H       -4.106662135      1.923269245     -0.288523911
C       -2.641699309      3.169649513      0.707109190
H       -3.063989282      4.125581221      0.351904332
H       -1.547258440      3.300978810      0.773393484
H       -3.040299025      2.994959404      1.719675972
C       -2.534713235      2.419307321     -1.706653820
H       -3.008015806      3.366438552     -2.018766818
H       -2.789199554      1.656281962     -2.458129208
H       -1.441566929      2.565828390     -1.724292513
C       -3.587616913     -0.923936467     -0.373622501
H       -3.089087047     -1.876239661     -0.109375763
C       -4.945829319     -0.836585610      0.348889133
H       -5.607495626     -1.639170685     -0.021164726
H       -5.458881092      0.119871939      0.147457004
H       -4.862301212     -0.958965205      1.440411065
C       -3.765362559     -0.874067735     -1.902093764
H       -4.338583615     -1.756474779     -2.235172563
H       -2.803031768     -0.876941434     -2.439010605
H       -4.335957255      0.017127086     -2.213875228
C        3.424958441     -1.435587679     -0.398014251
H        2.790871566     -2.311372866     -0.160162679
C        3.630243891     -1.376677358     -1.924179352
H        4.055143292     -2.332104769     -2.277675973
H        4.343904534     -0.583755678     -2.205040512
H        2.691306518     -1.197419431     -2.474111905
C        4.773401409     -1.568651849      0.335841017
H        5.316138955     -2.447456801     -0.054224844
H        4.659651460     -1.710840031      1.422131635
H        5.421980155     -0.691032459      0.169012773
C        3.283333560      1.586875604     -0.260496659
H        4.351329322      1.294978456     -0.268886252
C        3.091635964      2.729586160      0.752596194
H        3.654414718      3.616184388      0.412656613
H        3.459011784      2.479044552      1.761030462
H        2.029964330      3.024748441      0.823396328
C        2.870365591      2.045932648     -1.672835061
H        3.479242927      2.917533147     -1.969616233
H        1.811122987      2.353303253     -1.685183966
H        3.008453237      1.267513816     -2.438749735
H        0.817420325     -3.433294582     -0.245832159
H       -0.675192069     -4.108976351     -3.419012213
H        1.057928254     -2.577692069     -2.538845913
B       -0.117231067     -2.862862742     -0.800376283
C       -0.807869704     -3.018421648     -3.266533938
N        0.087055330     -2.457302401     -2.239247582
H       -0.179252822     -1.747749539      0.101865322
H       -0.649771254     -2.519960218     -4.239023214
H       -0.003091639     -0.685666487     -1.595801606
H       -1.855386609     -2.856274051     -2.968431013
H       -1.222445032     -3.308607416     -0.540404078
H       -0.390295435     -3.585156944      4.345861068
H       -1.602700672     -5.675304823      3.372124044
H        0.555361099     -5.060085132      2.451633406
B       -0.283075101     -3.195518409      3.200055538
C       -1.490464850     -5.351532626      2.327942763
N       -0.272416088     -4.492160946      2.226676884
H        0.790102660     -2.622077802      3.014244798
H       -1.416783210     -6.226447078      1.663611426
H       -0.147016011     -4.184452555      1.244208917
H       -2.362692054     -4.744209957      2.049386867
H       -1.248485763     -2.515686560      2.854927082

72
Int[1-H4]+
Ir       0.000000000      0.000000000      0.000000000
H        0.008353394      1.641994571      0.246848079
H        0.003884855      0.818552133     -1.371244843
P       -2.341332636      0.026945665      0.235950666
P        2.341729294      0.000000000      0.236084104
N        0.000000000      0.000000000      2.212048043
H        0.000031953     -0.996195731      2.501341982
C       -2.494428802      0.018829604      2.125198315
H       -3.397485295      0.555797923      2.460401702
H       -2.600870772     -1.036403472      2.434436031
C       -1.243404084      0.621689470      2.773789691
H       -1.178593769      1.704636841      2.577687231
H       -1.262702058      0.457363363      3.867431487
C        1.248578578      0.612876284      2.771412440
H        1.265032391      0.454773708      3.866151024
H        1.195428429      1.695314189      2.569308175
C        2.493438191     -0.006761065      2.126228894
H        2.587987415     -1.063284139      2.434507285
H        3.402729849      0.519306098      2.461811382
C       -3.336285807      1.527340339     -0.355811743
H       -4.390027480      1.272816639     -0.132502799
C       -2.960336898      2.803203401      0.418824057
H       -3.560121457      3.649428597      0.041274980
H       -1.896357856      3.058255793      0.275227809
H       -3.159256074      2.721622432      1.500353264
C       -3.170617910      1.737033154     -1.872688986
H       -3.773639856      2.603721637     -2.194580302
H       -3.497920915      0.867459926     -2.463412389
H       -2.117852110      1.946435272     -2.127839286
C       -3.300015408     -1.535640344     -0.250917947
H       -2.781662111     -2.290751697      0.372835202
C       -4.787535250     -1.489943505      0.145491476
H       -5.242996617     -2.483581961     -0.008899603
H       -5.352587156     -0.777071820     -0.478729270
H       -4.941809438     -1.218370951      1.203322208
C       -3.107058597     -1.933452766     -1.725191490
H       -3.508747440     -2.948621674     -1.887892720
H       -2.043668110     -1.939513601     -2.013148032
H       -3.648408661     -1.257837084     -2.407873376
C        3.283009859     -1.575175296     -0.244799975
H        2.752988771     -2.322590988      0.378482835
C        3.090208305     -1.973558091     -1.718912527
H        3.480122545     -2.993832366     -1.878298377
H        3.641848570     -1.305919580     -2.401193267
H        2.027776853     -1.967417807     -2.010321157
C        4.769478343     -1.546682850      0.156974212
H        5.213663994     -2.546039452      0.006694326
H        4.922955118     -1.274134944      1.214732520
H        5.345397980     -0.842056902     -0.466637826
C        3.356709232      1.487420908     -0.354864401
H        4.406622831      1.221020164     -0.127339406
C        2.992430426      2.768512217      0.416696807
H        3.601527688      3.607978041      0.039012280
H        3.188299116      2.686562959      1.498767246
H        1.931302362      3.033763132      0.270630979
C        3.198837564      1.696044937     -1.872605363
H        3.813656811      2.554522817     -2.194156304
H        2.149721786      1.917816199     -2.132134375
H        3.517617244      0.821093904     -2.460041109
H       -0.009385825     -1.648161814      0.190412942
H       -0.005126385     -0.822335429     -1.370232691
H        0.612749402     -1.787562931      4.821559714
H        0.110609121     -3.192161416      6.953470467
H        0.926778413     -4.332578612      4.977287031
B       -0.106607324     -2.561727510      4.208060440
C       -0.511383191     -3.922085623      6.417576842
N       -0.040494288     -3.982076909      4.997351070
H        0.306238474     -2.789562649      3.071762028
H       -0.443719817     -4.908251813      6.902200548
H       -0.599202675     -4.677729951      4.484671710
H       -1.551832862     -3.569473079      6.418316433
H       -1.280085432     -2.216925261      4.213059022

72
[1-H4]+
Ir       0.000000000      0.000000000      0.000000000
H        0.091206781      1.602931977      0.108980366
H        0.020253660      0.301169389     -1.570868885
H       -0.084616263     -1.550370209     -0.768702923
P       -2.319842339      0.260874496      0.235713931
P        2.335059305      0.000000000      0.241492547
N        0.000000000      0.000000000      2.255787151
H       -0.045801311     -0.986004398      2.568209841
C       -2.493657536      0.203559794      2.123252174
H       -3.359885334      0.789502274      2.474473546
H       -2.680057868     -0.853079542      2.387883653
C       -1.207851681      0.697159521      2.799348882
H       -1.065986403      1.775372516      2.617583501
H       -1.266165298      0.542265376      3.894688170
C        1.270831153      0.578852540      2.797247034
H        1.311893061      0.420770437      3.892584161
H        1.236095274      1.664758848      2.608312277
C        2.499253529     -0.050392942      2.128795312
H        2.569758228     -1.116454064      2.409762859
H        3.420586854      0.449131743      2.472985396
C       -3.137064672      1.877847987     -0.319975943
H       -4.220551006      1.725537198     -0.153707344
C       -2.672333393      3.075460421      0.528392245
H       -3.163168498      3.994137745      0.162939255
H       -1.582251409      3.226271354      0.442273790
H       -2.931214971      2.971583452      1.595214986
C       -2.875114874      2.132697069     -1.816542956
H       -3.366962675      3.072185116     -2.123259836
H       -3.262901361      1.328825491     -2.461130958
H       -1.794254112      2.231780639     -2.012173765
C       -3.447378926     -1.168003954     -0.306967711
H       -3.000965534     -2.008923657      0.261450844
C       -4.915313826     -1.000537631      0.127476873
H       -5.474537475     -1.928214471     -0.085885869
H       -5.413514251     -0.189720674     -0.430584845
H       -5.022552934     -0.792257831      1.205121452
C       -3.325593929     -1.491957929     -1.807710377
H       -3.803650647     -2.464481478     -2.017549065
H       -2.275505713     -1.548196152     -2.138082134
H       -3.838253731     -0.738824494     -2.428623606
C        3.288390178     -1.557310645     -0.278057489
H        2.752357163     -2.329472224      0.309983334
C        3.125551374     -1.894305194     -1.771859942
H        3.492344330     -2.917690920     -1.963347768
H        3.715315044     -1.214780368     -2.409197809
H        2.074428840     -1.841219140     -2.099471906
C        4.767611364     -1.546097146      0.150365877
H        5.218697494     -2.534613341     -0.045217932
H        4.900315399     -1.330417893      1.223615308
H        5.351436144     -0.806898779     -0.424167439
C        3.326226650      1.507072730     -0.337640651
H        4.385502161      1.238812513     -0.162195042
C        2.991143202      2.761007166      0.489790239
H        3.580973118      3.615279532      0.114633279
H        3.230982914      2.644942669      1.559718110
H        1.924276034      3.027582370      0.394264595
C        3.101556238      1.764643464     -1.839676793
H        3.694750553      2.639600931     -2.157885590
H        2.039034101      1.978102710     -2.044506772
H        3.402731350      0.912655970     -2.468684918
H       -0.086291975     -1.767929078      0.110226467
H        0.824555656     -2.307600775      4.141086437
H       -0.269748285     -3.745270003      6.018311224
H        1.219162221     -4.820844489      4.438529953
B        0.403913767     -3.125513779      3.333018353
C       -0.634294538     -4.512053712      5.321059849
N        0.278232522     -4.534995735      4.135019983
H        1.180473764     -3.319861532      2.409237703
H       -0.666916143     -5.493132494      5.819481991
H       -0.034531814     -5.264245789      3.479679553
H       -1.638573039     -4.230571893      4.975604862
H       -0.726582263     -2.854880550      2.933844351

72
TS(1-H4-D)/TS2
Ir       0.000000000      0.000000000      0.000000000
H        0.044872376      1.517265198     -0.267105631
H       -0.002308657     -0.034070110     -1.595572686
H       -0.054085958     -3.869978578     -0.615640681
P       -2.320184338      0.126420642      0.241414210
P        2.323265069      0.000000000      0.240756637
N        0.000000000      0.000000000      2.252715007
H       -0.029646260     -0.985932659      2.573560449
C       -2.499536342      0.129353796      2.133548183
H       -3.376916183      0.713317185      2.460340510
H       -2.667745922     -0.919269788      2.438083698
C       -1.224855279      0.668203560      2.798615328
H       -1.112187298      1.748362031      2.606712699
H       -1.275296839      0.521595663      3.895772999
C        1.260457578      0.597349909      2.799799536
H        1.302762271      0.445707940      3.896598981
H        1.208064564      1.682636183      2.610855057
C        2.503562494     -0.009025041      2.133287136
H        2.614934202     -1.065817580      2.435773845
H        3.411561236      0.525945826      2.460264506
C       -3.248991354      1.669441568     -0.347944573
H       -4.301421761      1.506834924     -0.046285038
C       -2.725795441      2.935001910      0.356285983
H       -3.290513319      3.814011571      0.000025728
H       -1.660270508      3.110592181      0.126801185
H       -2.844326806      2.894507185      1.451807244
C       -3.168615449      1.811558174     -1.879052283
H       -3.682707315      2.736751805     -2.193045671
H       -3.647954172      0.972459536     -2.406890275
H       -2.120396886      1.871287779     -2.217534560
C       -3.346268736     -1.396422826     -0.253653426
H       -2.920434032     -2.166046235      0.421200083
C       -4.848529863     -1.251291452      0.050189797
H       -5.357101114     -2.217450973     -0.113816215
H       -5.327520552     -0.516343813     -0.618775460
H       -5.046179854     -0.947866361      1.092260083
C       -3.080157600     -1.843789403     -1.703334585
H       -3.525566257     -2.839860635     -1.871371568
H       -2.001543941     -1.904321874     -1.921058754
H       -3.534096246     -1.156382866     -2.435764075
C        3.264842624     -1.576129507     -0.256622338
H        2.794294737     -2.322963902      0.414057922
C        2.979940447     -2.002279740     -1.709135306
H        3.365323561     -3.022881526     -1.878292513
H        3.479200885     -1.341417336     -2.436544049
H        1.900968797     -1.996539553     -1.933455165
C        4.771903893     -1.515959248      0.052316969
H        5.226717898     -2.507998224     -0.115193166
H        4.982830369     -1.229018260      1.096416715
H        5.292929018     -0.805341201     -0.611560382
C        3.330812538      1.491580576     -0.352019082
H        4.376216305      1.267332552     -0.066292417
C        2.889961220      2.780890775      0.365262135
H        3.500160267      3.627890542      0.006481493
H        3.018924012      2.727484242      1.459035382
H        1.833790850      3.019399740      0.149427386
C        3.237021720      1.647112386     -1.881163868
H        3.801093299      2.541676933     -2.198087291
H        2.189265940      1.771383165     -2.203232425
H        3.656903359      0.783939830     -2.420615672
H       -0.094881649     -3.746651579      0.125430614
H        0.973153862     -3.123474549      2.676684590
H        1.877167363     -4.771750467      4.497398156
H       -0.175172492     -5.324986850      3.332902248
B       -0.094440398     -3.141596915      3.275326946
C        0.916506347     -4.825310262      5.027671742
N       -0.177819790     -4.574422392      4.037107411
H       -1.053336926     -3.095085248      2.513027250
H        0.802362407     -5.809749253      5.506971607
H       -1.087224298     -4.644585311      4.513791832
H        0.882596744     -4.029503666      5.784307901
H       -0.153525177     -2.283870208      4.149431105

81
TS(A-B)
Ir       0.000000000      0.000000000      0.000000000
H        0.008089554      1.677829584      0.187165448
H        0.007782475      1.279464938     -1.011095193
P       -2.339679540      0.096782762      0.248873893
P        2.340677029      0.075953703      0.248284985
N        0.000000000      0.000000000      2.226113851
H       -0.004934401     -0.989646837      2.541047148
C       -2.490205199      0.025068019      2.132622648
H       -3.398358125      0.537142207      2.491847027
H       -2.578482208     -1.042934232      2.401116705
C       -1.240140354      0.613491003      2.797689056
H       -1.175055972      1.701776943      2.633916106
H       -1.268233453      0.420677743      3.887077703
C        1.246786804      0.599905053      2.798050985
H        1.273196043      0.405217688      3.887138033
H        1.192431421      1.688997487      2.636122370
C        2.490839377      0.000000000      2.131780695
H        2.569151839     -1.069266646      2.398293899
H        3.404212870      0.502447571      2.491376508
C       -3.237491597      1.688625606     -0.284916411
H       -4.312378663      1.454446120     -0.164031229
C       -2.897798946      2.889341477      0.616755816
H       -3.445837720      3.779412140      0.261770256
H       -1.821037970      3.130160256      0.577352269
H       -3.183526373      2.729997052      1.669289261
C       -2.956999384      2.025639654     -1.762030118
H       -3.536438656      2.918704368     -2.054205528
H       -3.230694159      1.211564211     -2.450467559
H       -1.888932533      2.253457075     -1.918480513
C       -3.461050056     -1.332194280     -0.307472997
H       -2.935450537     -2.194177968      0.146345158
C       -4.890331766     -1.271269798      0.262677916
H       -5.436897687     -2.193365688     -0.003301819
H       -5.465020127     -0.427088904     -0.155253330
H       -4.906424044     -1.186571059      1.361318120
C       -3.471668161     -1.515993233     -1.837363537
H       -3.876402663     -2.509613385     -2.099271646
H       -2.464714176     -1.417085201     -2.282179168
H       -4.116620188     -0.769956280     -2.330981790
C        3.448539402     -1.361534367     -0.312160486
H        2.913151902     -2.220078575      0.136689844
C        3.459882358     -1.539189566     -1.842711870
H        3.856213635     -2.535402125     -2.107514019
H        4.112249304     -0.797119869     -2.332533278
H        2.454352070     -1.430514073     -2.288103664
C        4.877385545     -1.317173651      0.260609525
H        5.415873415     -2.242308159     -0.011184164
H        4.892870578     -1.240738036      1.359859396
H        5.460343021     -0.475365380     -0.150620029
C        3.250859292      1.661600689     -0.284040011
H        4.324006119      1.418454644     -0.165138094
C        2.921857062      2.863160744      0.620234225
H        3.474910321      3.750079296      0.265114048
H        3.209407779      2.700169854      1.671673097
H        1.846632072      3.111229503      0.583988410
C        2.970973354      2.003048762     -1.760244652
H        3.559691227      2.889874981     -2.052897465
H        1.905204766      2.243007762     -1.914186352
H        3.233837885      1.186431456     -2.449881989
H        0.996905991     -2.666573354      0.889557723
H        0.868341973     -4.884553069     -0.480215917
H        0.789989931     -2.757239910     -1.656871379
B       -0.009568366     -2.257332636      0.307782362
C       -0.029793241     -4.565644007     -1.027933211
N       -0.023739007     -3.072380012     -1.110830646
H       -0.001518964     -0.506313218     -1.527546672
H       -0.039071938     -5.025277177     -2.029005760
H       -0.841693915     -2.750046881     -1.646264301
H       -0.922661922     -4.876411967     -0.467162328
H       -1.011780187     -2.655949793      0.905736230
H        0.004469437     -3.057628921      5.421716409
H       -1.151843217     -5.266574843      4.688534311
H        0.857977610     -4.582699758      3.513472348
B       -0.018047468     -2.724478295      4.253294104
C       -1.170680306     -4.993464460      3.624210418
N       -0.023859844     -4.078982882      3.352377268
H        1.000378931     -2.118987708      3.929155917
H       -1.122832314     -5.900616040      3.000609700
H       -0.023894272     -3.793048215      2.355251586
H       -2.101088806     -4.444915019      3.420889144
H       -1.050919971     -2.126601209      3.961953987

81
B
Ir       0.000000000      0.000000000      0.000000000
H       -0.015870750      1.828547399      0.114379732
H       -0.013604034      1.616497667     -0.739458295
P       -2.341180170      0.051585853      0.264362324
P        2.339443441      0.090096920      0.262416836
N        0.000000000      0.000000000      2.236944767
H        0.005308505     -0.995124875      2.534362906
C       -2.484979641     -0.030482975      2.148988371
H       -3.406838213      0.451916189      2.513965931
H       -2.540634983     -1.102194307      2.412018999
C       -1.248037984      0.585793081      2.815143850
H       -1.209148626      1.676889218      2.657332988
H       -1.274270229      0.391866058      3.904864981
C        1.241977807      0.597878069      2.816096763
H        1.271502968      0.399514946      3.904918529
H        1.189311445      1.689083818      2.663497925
C        2.486186160      0.000000000      2.146188111
H        2.555918421     -1.072537692      2.402606207
H        3.402275660      0.491883000      2.513240263
C       -3.268755365      1.635386462     -0.256767534
H       -4.338787011      1.367571521     -0.165465383
C       -2.992433792      2.829367695      0.675631456
H       -3.570681366      3.704074915      0.330349802
H       -1.927413783      3.120606985      0.660993111
H       -3.286976991      2.636467174      1.719818606
C       -2.970679283      2.011704649     -1.721300343
H       -3.582973159      2.883513333     -2.011144260
H       -3.191400335      1.198602080     -2.429049092
H       -1.911414199      2.289178674     -1.853974661
C       -3.462238123     -1.377337849     -0.297447412
H       -2.900254715     -2.250525505      0.085251644
C       -4.860768372     -1.371002542      0.347469743
H       -5.411792306     -2.279778920      0.047002890
H       -5.464400361     -0.508014602      0.017431556
H       -4.821655440     -1.360866121      1.448470243
C       -3.554387412     -1.486644027     -1.831757844
H       -3.961501123     -2.472086634     -2.118929547
H       -2.575735346     -1.354937854     -2.327746401
H       -4.234332512     -0.726339158     -2.251398174
C        3.478895807     -1.318946554     -0.311026835
H        2.933153974     -2.201232118      0.074104137
C        3.558621176     -1.423466252     -1.846446104
H        3.972745681     -2.404098014     -2.140043198
H        4.227190995     -0.655496754     -2.270369602
H        2.573832921     -1.299490057     -2.332343156
C        4.882003061     -1.292739533      0.322999163
H        5.443831326     -2.193158999      0.017439544
H        4.851099802     -1.284654119      1.424318094
H        5.470495410     -0.420788612     -0.010710118
C        3.241348570      1.691540605     -0.250901972
H        4.315424436      1.441049749     -0.157765035
C        2.942631837      2.876475856      0.685888209
H        3.507131416      3.762238060      0.346084178
H        3.237725799      2.683620501      1.729927543
H        1.872918979      3.149884208      0.669611031
C        2.941181350      2.068775037     -1.714704602
H        3.538579328      2.952832364     -1.998475974
H        1.877594908      2.327824715     -1.850110055
H        3.179449856      1.263093577     -2.425251506
H        1.027825521     -2.651611095      0.743544280
H        0.928748811     -4.747659666     -0.820592607
H        0.831061484     -2.519067547     -1.801783930
B        0.018887537     -2.204725743      0.192030499
C        0.029638280     -4.389558524     -1.341848310
N        0.019920689     -2.895914607     -1.292010697
H        0.004226563     -0.253677418     -1.594058760
H        0.029010756     -4.758296498     -2.379702638
H       -0.798157929     -2.529492577     -1.798212752
H       -0.861522675     -4.759279705     -0.815164267
H       -0.979450981     -2.669731716      0.749990953
H        0.028562482     -3.236239480      5.263674004
H       -1.098909591     -5.418403827      4.416730229
H        0.901319173     -4.648656061      3.279262755
B        0.001609162     -2.842830425      4.114182827
C       -1.121410383     -5.091153854      3.367846502
N        0.013052861     -4.148684607      3.143843013
H        1.012171114     -2.207661501      3.823380929
H       -1.061511212     -5.964110938      2.698236193
H        0.009111167     -3.813635088      2.162345372
H       -2.059105063     -4.545456510      3.192222346
H       -1.038426397     -2.242875190      3.854473958

81
TS(B-C)
Ir       0.000000000      0.000000000      0.000000000
H        0.039143502      3.024707472     -1.574685105
H        0.028875854      2.272161195     -1.480829803
P       -2.330454128      0.166353339      0.273607885
P        2.335375416      0.112386615      0.274260327
N        0.000000000      0.000000000      2.248837937
H       -0.012072730     -0.996647307      2.541025803
C       -2.490437602      0.061970254      2.158627305
H       -3.388078991      0.591178598      2.521134199
H       -2.606892429     -1.007409992      2.411404858
C       -1.230813724      0.609495168      2.840107219
H       -1.152810970      1.702479758      2.714076234
H       -1.266075367      0.393169862      3.925543010
C        1.246115107      0.577393625      2.840873183
H        1.275554219      0.359135908      3.926108287
H        1.195502230      1.672148646      2.716015403
C        2.492223550      0.000000000      2.158915703
H        2.583395946     -1.072542566      2.408782882
H        3.402108604      0.506897836      2.522878199
C       -3.215728924      1.798702073     -0.159763494
H       -4.254546060      1.638680400      0.188194997
C       -2.628328033      2.991965721      0.618672641
H       -3.159502178      3.915483480      0.328755244
H       -1.559817296      3.142949833      0.390401392
H       -2.742094060      2.883556849      1.709347960
C       -3.232016230      2.075853690     -1.674415552
H       -3.732583399      3.041376614     -1.865610247
H       -3.779059894      1.306880335     -2.239797562
H       -2.212233976      2.140142679     -2.085753185
C       -3.511521734     -1.218722821     -0.292633915
H       -3.019398214     -2.099701021      0.162098262
C       -4.937322664     -1.105291167      0.277284343
H       -5.519935030     -2.003902106      0.006934129
H       -5.476067908     -0.236642359     -0.138162583
H       -4.951187330     -1.025250931      1.376270584
C       -3.533184946     -1.415271829     -1.822435127
H       -3.866384268     -2.437707997     -2.073289632
H       -2.547724762     -1.237383925     -2.290157058
H       -4.238953212     -0.723117859     -2.310006948
C        3.486697152     -1.295348164     -0.295765707
H        2.993559795     -2.163561607      0.181406571
C        3.471346306     -1.515047189     -1.822091735
H        3.793308163     -2.543062510     -2.064205708
H        4.167098951     -0.833522067     -2.338092154
H        2.474477403     -1.341365307     -2.265656885
C        4.924629206     -1.189439704      0.243661438
H        5.488406990     -2.103222362     -0.015309084
H        4.960527073     -1.083164192      1.340015858
H        5.467899710     -0.339404545     -0.203130099
C        3.254775233      1.727188337     -0.154278904
H        4.287361707      1.548375628      0.202884456
C        2.684759898      2.933137120      0.617116926
H        3.237397297      3.845263323      0.331185181
H        2.787327169      2.822837053      1.708693236
H        1.621550153      3.106045742      0.380201813
C        3.290010538      1.997350156     -1.669742591
H        3.803937753      2.955854065     -1.860749606
H        2.275605451      2.070774527     -2.092789210
H        3.834554179      1.218676579     -2.224496518
H        1.001718291     -2.617616753      0.572994948
H        0.819601330     -4.615862960     -1.132267647
H        0.723229250     -2.315738532     -1.949824011
B       -0.023790438     -2.153659126      0.080762804
C       -0.089796832     -4.210708901     -1.597908139
N       -0.078692814     -2.722038631     -1.446180127
H        0.001849747     -0.003646760     -1.614431938
H       -0.125250456     -4.500896334     -2.659144702
H       -0.907613110     -2.309576404     -1.898638917
H       -0.970981339     -4.608345619     -1.074957010
H       -1.031170968     -2.593348494      0.635755625
H       -0.007480111     -3.322136380      5.157158414
H       -1.190915128     -5.472860005      4.317133777
H        0.795609715     -4.733871789      3.141528893
B       -0.046008569     -2.915023460      4.013077732
C       -1.234469711     -5.133996713      3.272722940
N       -0.084566955     -4.213792910      3.030488853
H        0.975009419     -2.304538076      3.707581905
H       -1.211008123     -6.000336385      2.592485440
H       -0.103010239     -3.871870794      2.054134899
H       -2.163903583     -4.565440866      3.128795805
H       -1.075672403     -2.288949445      3.776190425

79
C
Ir       0.000000000      0.000000000      0.000000000
P       -2.309828285      0.248763276      0.256205901
P        2.319263257      0.139209215      0.255264495
N        0.000000000      0.000000000      2.247236247
H       -0.031015039     -0.994901689      2.545044315
C       -2.493633361      0.146684025      2.137534279
H       -3.375474390      0.699557005      2.502796053
H       -2.647219533     -0.921784407      2.375156448
C       -1.219133124      0.642482207      2.832598846
H       -1.106940062      1.733766504      2.717629606
H       -1.270920093      0.419284066      3.915903836
C        1.256512116      0.563262676      2.835851508
H        1.296052143      0.327496823      3.916970820
H        1.209689299      1.660235761      2.731031655
C        2.498887305      0.000000000      2.133846649
H        2.588312604     -1.079288829      2.354920028
H        3.412274802      0.493545196      2.506402905
C       -3.002960432      1.947840419     -0.261507630
H       -4.103821815      1.850934457     -0.199792013
C       -2.558932891      3.072584784      0.692774537
H       -2.976985324      4.034506616      0.347939133
H       -1.459469503      3.181811587      0.703630961
H       -2.905302587      2.919425586      1.727616929
C       -2.599156206      2.280943740     -1.711575576
H       -3.036313703      3.251456545     -2.005575828
H       -2.941778240      1.527355975     -2.436724113
H       -1.502280536      2.353814758     -1.805648027
C       -3.586424349     -1.031417213     -0.339389080
H       -3.130794188     -1.974131258      0.021429225
C       -4.976206813     -0.875209429      0.305496531
H       -5.635670456     -1.696134720     -0.027779226
H       -5.463536116      0.068967358      0.006913817
H       -4.941012208     -0.909548366      1.405972928
C       -3.688200497     -1.092463188     -1.875152571
H       -4.212242924     -2.013339012     -2.185461629
H       -2.700049212     -1.071228282     -2.368813763
H       -4.267540148     -0.243085681     -2.274466674
C        3.532223934     -1.188751559     -0.367904790
H        3.032275281     -2.116895614     -0.028827399
C        3.630046934     -1.216455532     -1.904926915
H        4.116427989     -2.149742069     -2.238575265
H        4.242356228     -0.381357253     -2.284887060
H        2.642699733     -1.143782236     -2.395402233
C        4.927453194     -1.114986457      0.279529186
H        5.546616528     -1.958577507     -0.073774987
H        4.889471652     -1.174493576      1.378823177
H        5.460177654     -0.188529979      0.003753211
C        3.092890262      1.809675621     -0.243806488
H        4.187539056      1.648427641     -0.215075004
C        2.741839036      2.938199385      0.743716864
H        3.210677570      3.879731497      0.408019674
H        3.102247448      2.741686335      1.766373703
H        1.651983974      3.114969460      0.783848851
C        2.670738181      2.195179183     -1.675599645
H        3.161215141      3.140859838     -1.966406748
H        1.578625003      2.340254446     -1.735705596
H        2.941884224      1.434134563     -2.422937826
H        0.969637501     -2.637632657      0.498776626
H        0.801725411     -4.566088160     -1.308983334
H        0.769564088     -2.222527974     -2.011056947
B       -0.042678487     -2.148242561      0.000509851
C       -0.084080660     -4.121452684     -1.784025656
N       -0.053673924     -2.642631839     -1.555689343
H        0.000415979      0.052384304     -1.612706659
H       -0.087352970     -4.356994469     -2.859275989
H       -0.858433996     -2.188782901     -2.011700586
H       -0.989181188     -4.528738141     -1.311921317
H       -1.074736830     -2.598700728      0.499385886
H       -0.093141486     -3.390891743      5.047371556
H       -1.308811074     -5.497739164      4.141320176
H        0.706734612     -4.768767183      3.008159208
B       -0.111574225     -2.956465058      3.912873915
C       -1.331775492     -5.133773344      3.104707411
N       -0.162177713     -4.229719756      2.898911613
H        0.923544297     -2.356425334      3.633963363
H       -1.314727723     -5.984160568      2.404482775
H       -0.161900730     -3.865605639      1.930175981
H       -2.248680473     -4.545094848      2.961363862
H       -1.127609744     -2.306101482      3.681204964

79
TS(C-D)
Ir       0.000000000      0.000000000      0.000000000
P       -2.310703400      0.352793343      0.240084819
P        2.334796455      0.122603482      0.243825849
N        0.000000000      0.000000000      2.215701364
H       -0.036142901     -0.992493531      2.525298500
C       -2.495453799      0.198730275      2.113086519
H       -3.365420069      0.757130790      2.497035619
H       -2.667463533     -0.873057726      2.319870231
C       -1.211745337      0.656153261      2.811915654
H       -1.078535417      1.746144929      2.714511243
H       -1.257383523      0.411838409      3.890069910
C        1.257540512      0.570068199      2.805166541
H        1.280728901      0.344855965      3.888305345
H        1.210494378      1.665227711      2.685810634
C        2.504398242      0.000000000      2.121975016
H        2.597068151     -1.075369135      2.358389724
H        3.412845825      0.503339954      2.493045452
C       -2.927950434      2.093858353     -0.233240002
H       -4.031741835      2.011034364     -0.246628441
C       -2.531409448      3.167718815      0.796376540
H       -2.922031394      4.148049146      0.472089736
H       -1.433753141      3.264348132      0.872426134
H       -2.938232316      2.972272220      1.801779079
C       -2.430950653      2.487779677     -1.638249062
H       -2.863032605      3.462916649     -1.923876039
H       -2.708296245      1.758261391     -2.414146621
H       -1.331996463      2.583138252     -1.649091890
C       -3.644010286     -0.836462385     -0.411342066
H       -3.217033853     -1.823684574     -0.148568748
C       -5.004415104     -0.683243876      0.295188165
H       -5.709505564     -1.436768088     -0.097880606
H       -5.456496154      0.306348706      0.108865764
H       -4.940128898     -0.831860990      1.384744253
C       -3.796688799     -0.751119458     -1.941655742
H       -4.410051937     -1.594653108     -2.304065577
H       -2.827678655     -0.783540683     -2.466795828
H       -4.316194359      0.174534814     -2.241960263
C        3.506754143     -1.252672063     -0.354250327
H        2.989114158     -2.156651472      0.023778404
C        3.591298915     -1.335676032     -1.890678031
H        4.057293405     -2.290645181     -2.191068203
H        4.222272980     -0.530007164     -2.301630275
H        2.603998486     -1.263949206     -2.378595838
C        4.909723555     -1.192077459      0.278919346
H        5.500676613     -2.066567893     -0.045870953
H        4.882736306     -1.205507021      1.380144713
H        5.464474702     -0.293321806     -0.040881583
C        3.149688532      1.764831086     -0.268264193
H        4.239389663      1.586930151     -0.191741750
C        2.772905900      2.918298407      0.680267350
H        3.257352658      3.848960629      0.336953859
H        3.100357315      2.745474040      1.718334804
H        1.682940618      3.097845247      0.679395232
C        2.791008970      2.124978319     -1.723269959
H        3.311977712      3.054135450     -2.013493955
H        1.705801678      2.293816714     -1.827148811
H        3.077201670      1.343835513     -2.443787281
H        0.864293509     -2.609795502      0.821719414
H       -0.825508863     -4.352816112     -2.070735319
H        1.056727114     -2.759013460     -1.655092572
B       -0.092756523     -2.310560258      0.126348735
C       -0.889675266     -3.257968511     -2.207062790
N        0.095187540     -2.555486463     -1.365196434
H        0.001110597      0.378309098     -1.572983795
H       -0.731812024     -3.027042966     -3.273144700
H        0.020217424     -1.112031481     -1.346795312
H       -1.901293562     -2.937006819     -1.920409805
H       -1.198319481     -2.616553699      0.533200970
H       -1.101821415     -4.691586568      3.282111001
H       -0.149934362     -3.981788839      2.135238074
N       -0.190397351     -4.238082688      3.135612705
H       -1.127220256     -2.216871062      3.643964763
H        0.818057666     -6.121042224      2.843714775
B       -0.146457637     -2.863377268      4.004782849
C        0.899057996     -5.208587230      3.455187370
H       -0.209625344     -3.166310459      5.179375336
H        0.920682292     -2.323109035      3.721866727
H        0.833856818     -5.460579570      4.522722132
H        1.862917943     -4.714270439      3.269954193

79
[D.H2B=NMeH]+
Ir       0.000000000      0.000000000      0.000000000
P       -2.311927655      0.361183013      0.233733730
P        2.329539711      0.102848993      0.243107408
N        0.000000000      0.000000000      2.270852957
H       -0.039104359     -0.977262204      2.608624768
C       -2.493803820      0.257723139      2.116119294
H       -3.349714514      0.851186807      2.480320084
H       -2.704209246     -0.801856917      2.350858462
C       -1.204613677      0.705422801      2.816289796
H       -1.040802857      1.784149406      2.659786606
H       -1.275434258      0.517409842      3.903816328
C        1.265362078      0.594039819      2.811964275
H        1.311965658      0.418977012      3.903049051
H        1.211202962      1.680751064      2.634436151
C        2.500368777      0.000000000      2.125493196
H        2.590069275     -1.073187149      2.374628038
H        3.416620128      0.499822415      2.483337988
C       -2.982649868      2.061901871     -0.284901825
H       -4.082777448      1.966057454     -0.216032360
C       -2.533774940      3.190492205      0.660301146
H       -2.949950102      4.149825865      0.306358147
H       -1.434517105      3.291926315      0.667609672
H       -2.882247242      3.046848809      1.696358475
C       -2.586499782      2.381683510     -1.739206529
H       -3.017345704      3.354321823     -2.034813973
H       -2.943383595      1.626964500     -2.456998527
H       -1.490138040      2.445408619     -1.837259912
C       -3.596890384     -0.905421923     -0.359440581
H       -3.218925920     -1.827601405      0.122179497
C       -5.027214327     -0.635613413      0.142900364
H       -5.681877797     -1.482435165     -0.128925811
H       -5.462605792      0.266234369     -0.320013971
H       -5.079853898     -0.518771822      1.237848226
C       -3.555946942     -1.109268327     -1.885925739
H       -4.119358407     -2.018382668     -2.161563264
H       -2.524852687     -1.205874936     -2.267517811
H       -4.028986966     -0.267689981     -2.419012822
C        3.364531876     -1.381284095     -0.334944728
H        2.853558266     -2.206966536      0.200245019
C        3.243295154     -1.647719149     -1.846841653
H        3.656320974     -2.643990591     -2.082477138
H        3.816499960     -0.912529040     -2.435773368
H        2.196595795     -1.620612891     -2.191213525
C        4.834030803     -1.328982790      0.122457619
H        5.332237752     -2.284585288     -0.117720379
H        4.939066994     -1.167228431      1.208099450
H        5.394384853     -0.534679162     -0.399531763
C        3.244219870      1.673232668     -0.295710285
H        4.317817026      1.441275060     -0.160226642
C        2.886340013      2.880717099      0.589056069
H        3.431599367      3.771065210      0.230448032
H        3.161651426      2.733943320      1.646523887
H        1.807589927      3.108635696      0.533429412
C        2.966654859      1.981827574     -1.779354028
H        3.516600754      2.891475793     -2.077651449
H        1.890880385      2.159802336     -1.944754803
H        3.280319434      1.167842986     -2.450956130
H        0.160460494     -1.574128287     -0.714849607
H       -1.079359914     -5.440071783     -0.327314364
H       -1.517062835     -3.153569715     -1.175606431
B       -0.239964485     -2.339449160      0.284618487
C       -1.423084510     -4.615399153      0.321538112
N       -1.093104470     -3.311321035     -0.259002592
H        0.024074711      1.602674495      0.181216420
H       -2.512489952     -4.726117864      0.467891858
H       -0.001334823      0.278749602     -1.574113821
H       -0.926200457     -4.708077199      1.298341702
H        0.317641167     -2.616987583      1.318377810
H       -0.035979517     -0.985893074      5.426428968
H       -1.164772373     -2.010223947      7.524996486
H        0.828036620     -3.064347409      6.642321218
B       -0.087398132     -2.092478710      4.909288399
C       -1.194152380     -3.026518216      7.108658057
N       -0.063629142     -3.163736951      6.138493912
H        0.900401802     -2.341198257      4.227383283
H       -1.122269852     -3.770576018      7.917150899
H       -0.060537042     -4.117744270      5.753327915
H       -2.135567655     -3.155754957      6.557121876
H       -1.136588273     -2.283743333      4.305475965

77
[1-NMeH2]+
Ir       0.000000000      0.000000000      0.000000000
H        0.093724935      1.592110802     -0.023474735
H        0.004816959      0.074373136     -1.593391821
P       -2.289765059      0.393570114      0.235600943
P        2.313998706      0.087652261      0.243655776
N        0.000000000      0.000000000      2.278755222
H       -0.059693977     -0.979063869      2.606632440
C       -2.485166335      0.270841134      2.118249964
H       -3.344336369      0.856360825      2.487353493
H       -2.689917074     -0.792832625      2.340062360
C       -1.199000494      0.710347852      2.825222861
H       -1.027582072      1.788554242      2.674374631
H       -1.280989993      0.529754885      3.915930487
C        1.267026220      0.582305961      2.822271478
H        1.323721004      0.417693212      3.917283787
H        1.213861606      1.669842801      2.649752472
C        2.505779196      0.000000000      2.131540792
H        2.620957697     -1.069384031      2.389084767
H        3.415304017      0.518324276      2.480519301
C       -2.943513844      2.108868208     -0.267969041
H       -4.046461075      2.016308198     -0.251546926
C       -2.530916836      3.212637320      0.722400147
H       -2.928758183      4.182874376      0.376879527
H       -1.432192318      3.308158405      0.773899802
H       -2.920026917      3.045385354      1.740383264
C       -2.481317401      2.467298963     -1.693918797
H       -2.898247844      3.448402701     -1.982346196
H       -2.802497348      1.732017699     -2.447287574
H       -1.381529632      2.529770554     -1.737505898
C       -3.632223533     -0.823805582     -0.360332622
H       -3.211653918     -1.802418162     -0.052462354
C       -4.998132375     -0.646857162      0.330149123
H       -5.698870536     -1.421610964     -0.028569844
H       -5.452497227      0.330425949      0.092305594
H       -4.939428761     -0.738614142      1.426462801
C       -3.781788896     -0.812683495     -1.893956384
H       -4.380797437     -1.680417370     -2.221996409
H       -2.810333951     -0.847846808     -2.414450204
H       -4.313852151      0.091857287     -2.233657303
C        3.417723345     -1.373262821     -0.295903194
H        2.950920743     -2.218650702      0.253473370
C        3.315385887     -1.664954341     -1.804854114
H        3.743855994     -2.657213057     -2.030770236
H        3.883800740     -0.926653477     -2.394215170
H        2.272410125     -1.644274754     -2.161981169
C        4.882502629     -1.270927907      0.168690549
H        5.414663568     -2.212077420     -0.056353120
H        4.975653436     -1.090262983      1.252305694
H        5.418078998     -0.464674999     -0.360404782
C        3.228456645      1.660622309     -0.299625388
H        4.303529435      1.440872289     -0.157787864
C        2.858204635      2.872267315      0.574845003
H        3.398094966      3.764210861      0.211823803
H        3.132401233      2.735234739      1.634165243
H        1.777929756      3.090365586      0.514578160
C        2.952867199      1.956907185     -1.786152641
H        3.486463323      2.875565957     -2.086986796
H        1.874323845      2.110121645     -1.957036221
H        3.286348513      1.145783408     -2.452003846
H       -0.539149694     -3.988653186     -1.378391883
C       -0.598092104     -2.885081273     -1.391083586
H       -0.608978663     -2.673173856      0.668017421
H        0.873221930     -2.620420729      0.009049412
N       -0.085240255     -2.282018893     -0.130232453
H       -1.643445405     -2.582629933     -1.536092445
H       -0.014717177     -2.495770645     -2.237163730
H        0.446412881     -3.374738639      2.767112329
H        1.022033607     -4.658078635      4.977253695
H       -0.779760488     -5.484817968      3.581820641
B       -0.712525163     -3.337374508      3.161034006
C       -0.018699690     -4.659661858      5.329176339
N       -0.917304568     -4.625659287      4.131584135
H       -1.526424838     -3.462895347      2.251569667
H       -0.209257370     -5.552164071      5.944586970
H       -1.897534220     -4.651561280      4.444518843
H       -0.197531098     -3.749355753      5.917678238
H       -0.945199250     -2.350671088      3.847474557

71
1-H3-TS(A-B)
Ir       0.000000000      0.000000000      0.000000000
P        2.313088365      0.104361208      0.231773118
P       -2.318240371      0.133476099      0.269818692
N        0.000000000      0.000000000      2.233901785
C        2.509296504      0.000000000      2.114980794
H        2.635649980     -1.071055148      2.350485109
H        3.411166753      0.529145352      2.468853832
C        1.257541039      0.546042397      2.818624981
H        1.299156826      0.306390204      3.900281960
H        1.214060696      1.644900537      2.719864427
C       -3.364519863     -1.380837617     -0.189270957
H       -2.921954363     -2.134735018      0.493939761
C        3.357795855     -1.376158470     -0.344696016
H        2.893020685     -2.189308359      0.247710714
C        3.243757310      1.672658307     -0.294242321
H        4.314658941      1.462257472     -0.109234709
C       -2.492051793      0.163376953      2.150811377
H       -3.358454977      0.765114292      2.474955008
H       -2.651322156     -0.888117982      2.457616305
C       -3.152588534     -1.848666911     -1.639815623
H       -3.650657746     -1.182230941     -2.365221110
H       -3.584901820     -2.856519098     -1.772834239
H       -2.082788557     -1.894767899     -1.901487227
C       -3.230423037      1.671013329     -0.363311008
H       -4.296579677      1.495087016     -0.122643969
C       -1.204183420      0.667308136      2.812572417
H       -1.076821725      1.754975761      2.666688120
H       -1.249136196      0.456527591      3.899033489
C        3.152675147     -1.705267870     -1.834592071
H        2.084370854     -1.709130927     -2.105231824
H        3.572753764     -2.701791561     -2.059726579
H        3.667881094     -0.980079699     -2.487437143
C       -4.855714723     -1.229629452      0.160363211
H       -5.012247784     -0.919945697      1.207113702
H       -5.369399111     -2.198203211      0.026499406
H       -5.359842139     -0.499853010     -0.497780795
C       -3.063792678      1.821645770     -1.886343542
H       -1.995754832      1.900181447     -2.151619379
H       -3.576092858      2.736993689     -2.234058114
H       -3.487332493      0.970251377     -2.442589850
C        2.825267076      2.885751093      0.555610232
H        1.743355942      3.080425223      0.456480697
H        3.363444067      3.785863311      0.208335492
H        3.059041029      2.755170975      1.625414606
C        3.022328093      1.953777462     -1.792097033
H        3.404271862      1.145067515     -2.435076955
H        3.541642158      2.885268155     -2.081090214
H        1.946960282      2.074476308     -2.006266736
C        4.847763644     -1.283582875      0.029584381
H        5.365194654     -0.503580674     -0.555699404
H        5.352084660     -2.241252642     -0.191499739
H        5.003702412     -1.068944177      1.100281199
C       -2.763448070      2.941326613      0.368693696
H       -2.942735867      2.892835492      1.455665832
H       -3.312696148      3.818103109     -0.018966887
H       -1.686367474      3.116190564      0.203028438
H       -0.017102235      0.114916543     -1.602739820
H       -0.003952213      1.611936048     -0.038447341
H       -0.027141831     -1.698509198     -0.427835116
H        0.034098319     -1.784548795      0.476599911
H       -1.289796824     -4.084276113      3.749107924
H        1.501315293     -2.754391957      3.630692040
H       -0.056803416     -1.036759327      2.428085112
B       -1.218352213     -3.014554817      3.136265087
C        1.258906832     -3.442644042      2.798385663
N        0.024320572     -2.987761582      2.143786913
H       -1.089198432     -2.076497641      3.947881523
H        2.128753536     -3.462672633      2.107077474
H       -0.183455964     -3.668051231      1.400986601
H        1.164321929     -4.452147321      3.254632154
H       -2.249650329     -2.859346173      2.459875920

71
1-H3-B
Ir       0.000000000      0.000000000      0.000000000
P        2.312146104      0.010162718      0.254536806
P       -2.312310289      0.203812379      0.266135421
N        0.000000000      0.000000000      2.233324286
C        2.491405468      0.000000000      2.136853644
H        2.583916837     -1.062349821      2.430038748
H        3.406146801      0.518008281      2.474119569
C        1.226719868      0.616765251      2.756945671
H        1.277688267      0.494813961      3.864765618
H        1.237136051      1.717918235      2.572249434
C       -3.388654802     -1.282748153     -0.212105421
H       -2.915837084     -2.072638787      0.405228128
C        3.287500373     -1.547346677     -0.245029750
H        2.761938526     -2.313568300      0.359911799
C        3.329257479      1.496822076     -0.350084590
H        4.385980053      1.241494905     -0.140397033
C       -2.475710237      0.233454285      2.144596188
H       -3.339348719      0.836103747      2.475433664
H       -2.647751565     -0.817436659      2.443529451
C       -3.256979413     -1.688720463     -1.690949462
H       -3.804459790     -1.000093242     -2.357711484
H       -3.685558794     -2.696012530     -1.838820063
H       -2.204707974     -1.713841142     -2.018016394
C       -3.188239316      1.764361874     -0.367731214
H       -4.262127898      1.602468209     -0.151629153
C       -1.160171312      0.742384324      2.752883252
H       -1.058129174      1.836696076      2.555943498
H       -1.216509529      0.634424921      3.861392023
C        3.112359086     -1.925274256     -1.727038147
H        2.057128846     -1.869887437     -2.040201849
H        3.471471288     -2.955811251     -1.898549957
H        3.697981473     -1.262568347     -2.386670047
C       -4.860455520     -1.139377010      0.215185456
H       -4.965142752     -0.878887688      1.281510950
H       -5.389030919     -2.096625064      0.058596665
H       -5.388654398     -0.374384737     -0.381539613
C       -2.988056655      1.932640297     -1.885074408
H       -1.913937492      2.004572914     -2.126261605
H       -3.484488225      2.857778426     -2.230392117
H       -3.405834037      1.092956500     -2.462517083
C        2.968468034      2.777196786      0.424263369
H        1.901702341      3.027307007      0.293807761
H        3.565595659      3.623278565      0.038847126
H        3.170519309      2.692232805      1.504682402
C        3.137571139      1.708295137     -1.863357965
H        3.486285544      0.850304042     -2.459544775
H        3.703820210      2.598027795     -2.193410018
H        2.071404425      1.868368494     -2.096978055
C        4.769077694     -1.524093279      0.171982455
H        5.344859592     -0.795502985     -0.424833912
H        5.227359849     -2.514938252      0.001461484
H        4.904992474     -1.274758316      1.237951532
C       -2.717367287      3.020962130      0.385256187
H       -2.919227234      2.967257742      1.467692790
H       -3.242749011      3.909585528     -0.009195233
H       -1.633857960      3.178406048      0.246725602
H        0.001384745      0.306761121     -1.593909035
H        0.066283864      1.610929047      0.117591135
H       -0.077717498     -1.547238741     -0.738838637
H       -0.142801518     -1.740011922      0.173452318
H       -2.426442277     -2.911189027      2.782277963
H       -1.120486019     -2.144493694      4.912040484
H       -0.120816500     -1.606538746      2.734519689
B       -1.388592717     -3.486973084      2.459676685
C       -0.183705587     -2.624351083      4.590742756
N       -0.162266113     -2.645903837      3.105862529
H       -1.214213863     -3.486575024      1.242084397
H        0.673396130     -2.065918936      5.006099199
H        0.712659063     -3.090549658      2.799698872
H       -0.180030222     -3.656098092      4.975785382
H       -1.341924343     -4.619780863      2.924347764

71
1-H3-TS(B-C)
Ir       0.000000000      0.000000000      0.000000000
P        2.301546636      0.078829998      0.240885865
P       -2.307051936      0.164905858      0.257801667
N        0.000000000      0.000000000      2.144926197
C        2.497560535      0.000000000      2.124643793
H        2.642564973     -1.068493639      2.371514768
H        3.391701153      0.544775449      2.475175411
C        1.215261894      0.532300383      2.785637320
H        1.234124886      0.264978867      3.868545417
H        1.222782736      1.647209529      2.753814695
C       -3.407035373     -1.286159358     -0.286605279
H       -3.010033058     -2.089623822      0.365824019
C        3.368600978     -1.397408548     -0.326572504
H        2.947383611     -2.205587657      0.305018106
C        3.235247473      1.647973973     -0.281499847
H        4.289785981      1.483939762      0.013140876
C       -2.494878606      0.125997495      2.135871268
H       -3.354140717      0.731049645      2.474441160
H       -2.688390425     -0.928070762      2.406144263
C       -3.178652656     -1.707495977     -1.748928646
H       -3.630383342     -0.994585373     -2.460004684
H       -3.647184584     -2.691487595     -1.930427191
H       -2.104504310     -1.783996947     -1.982743265
C       -3.165345915      1.761249239     -0.303633709
H       -4.222117044      1.653563411      0.008795957
C       -1.187044079      0.594073980      2.792083910
H       -1.126617359      1.707596004      2.768532497
H       -1.217300859      0.313602876      3.870701678
C        3.120016559     -1.783473643     -1.795767920
H        2.042494003     -1.814334535     -2.024816754
H        3.554066647     -2.778047143     -2.003627280
H        3.593285086     -1.069520203     -2.491031956
C       -4.897727619     -1.084347247      0.038594392
H       -5.063882825     -0.806796487      1.093123439
H       -5.452181434     -2.022106348     -0.144967082
H       -5.353121943     -0.306483889     -0.599719933
C       -3.099569990      1.929288469     -1.832331908
H       -2.053066626      1.923542013     -2.182393186
H       -3.555417518      2.892298681     -2.126476287
H       -3.636756137      1.129600269     -2.366519554
C        2.695892676      2.876918294      0.473292553
H        1.618678366      3.016234853      0.278501423
H        3.225647955      3.785920612      0.135142150
H        2.835741678      2.796054021      1.563635214
C        3.155827321      1.860097232     -1.804351970
H        3.646474265      1.051415239     -2.369037274
H        3.652863925      2.808077718     -2.079227995
H        2.105389429      1.913243894     -2.137689279
C        4.866591787     -1.254811655     -0.004290183
H        5.341130625     -0.480002797     -0.631290514
H        5.393218179     -2.204324358     -0.209799198
H        5.049110326     -0.996608658      1.052876548
C       -2.560201081      2.982948721      0.411445722
H       -2.670074126      2.925754859      1.506764343
H       -3.064530589      3.905762378      0.071454647
H       -1.484498456      3.077068293      0.182610058
H       -0.022664159     -0.332778547     -1.593581250
H        0.028481459      1.364739451     -0.750936000
H       -0.027968364     -2.104101714     -0.248751775
H       -0.221179671     -2.691991882      0.227420807
H       -2.312386960     -2.667881496      3.774880184
H       -0.180820328     -2.101145524      5.127976008
H       -0.091251179     -1.744552076      2.708355069
B       -1.605563298     -3.377089869      3.066695851
C        0.470491049     -2.717147501      4.490721463
N       -0.109155562     -2.737710337      3.122253553
H       -1.946675896     -3.355355891      1.886238715
H        1.493825323     -2.303454705      4.498583512
H        0.497056852     -3.304558131      2.515749370
H        0.476556700     -3.741232037      4.894392817
H       -1.516695470     -4.520522735      3.494254362

69
1-H3-C
Ir       0.000000000      0.000000000      0.000000000
P        2.273881061      0.337603726      0.237810327
P       -2.304793736     -0.092988576      0.244605159
N        0.000000000      0.000000000      2.013601946
C        2.505876731      0.000000000      2.083363967
H        2.762884233     -1.072221961      2.151124846
H        3.344354898      0.575080592      2.514107849
C        1.190716018      0.265806707      2.837924301
H        1.162352386     -0.373312560      3.747918935
H        1.173620414      1.316170613      3.206908090
C       -3.352036687     -1.449591690     -0.578912506
H       -2.952041510     -2.352141951     -0.074880063
C        3.569150033     -0.822770188     -0.544775335
H        3.344487967     -1.770096563     -0.016432335
C        2.933833988      2.102256523     -0.018494501
H        3.997013122      2.080828645      0.289333053
C       -2.452341297     -0.514982043      2.075698403
H       -3.390860458     -0.138047026      2.518722800
H       -2.468926843     -1.619057871      2.109966247
C       -3.078869936     -1.583630682     -2.087798286
H       -3.532850761     -0.760192028     -2.665470450
H       -3.514896811     -2.526046491     -2.466306227
H       -1.997044700     -1.584836135     -2.301340746
C       -3.263071236      1.533246438      0.019159667
H       -4.308092543      1.308588554      0.307543353
C       -1.220573226     -0.000412592      2.840190714
H       -1.411492873      1.023652586      3.233518537
H       -1.060331548     -0.645427709      3.731479498
C        3.322447619     -1.056744754     -2.045860962
H        2.262399938     -1.285376735     -2.243961191
H        3.941177330     -1.899009653     -2.405565324
H        3.593596039     -0.173276977     -2.648242653
C       -4.855694923     -1.351977767     -0.265654959
H       -5.054886709     -1.273883354      0.816571275
H       -5.374905929     -2.256619481     -0.630096803
H       -5.322345599     -0.484930044     -0.765444683
C       -3.226997732      2.006807067     -1.444691611
H       -2.184948408      2.135036409     -1.785290680
H       -3.742955415      2.979517260     -1.540868050
H       -3.722000688      1.299046146     -2.129067342
C        2.170862121      3.088009796      0.885384150
H        1.088839132      3.052394809      0.670895876
H        2.526703400      4.118527160      0.703941469
H        2.313119179      2.870549991      1.956792367
C        2.834971586      2.524821271     -1.495202846
H        3.469070994      1.909535707     -2.153943503
H        3.157228518      3.575647781     -1.610429421
H        1.794057971      2.443264299     -1.853088665
C        5.027789421     -0.433709733     -0.245448815
H        5.316015874      0.491335317     -0.774174280
H        5.712476932     -1.230166369     -0.589195383
H        5.211550827     -0.282086949      0.831993543
C       -2.707909216      2.617217209      0.960827306
H       -2.825427859      2.348194163      2.023376238
H       -3.243132094      3.570248405      0.796437454
H       -1.634330150      2.786144910      0.767930099
H        0.080043242     -0.849007475     -1.370229471
H       -0.096564776      0.891231898     -1.326651201
H       -0.626874372     -3.768072605      2.574080442
H        1.715638101     -3.788992346      1.399088778
H       -0.070974543     -2.509323033      0.365876590
B       -1.067233595     -4.168546954      1.505056338
C        1.301891101     -4.073668412      0.420657187
N       -0.092110090     -3.561699486      0.346190125
H       -2.194675823     -3.745586997      1.267940109
H        1.927735854     -3.663102151     -0.388890604
H       -0.481857874     -3.796573189     -0.575980650
H        1.274942656     -5.171682935      0.362483063
H       -1.010303043     -5.385241266      1.389419484

69
1-H3-TS(C-D)
Ir       0.000000000      0.000000000      0.000000000
P        2.291837144      0.053746952      0.238668417
P       -2.300085512      0.162785515      0.226803878
N        0.000000000      0.000000000      2.104891762
C        2.499843994      0.000000000      2.126026777
H        2.694133232     -1.057721715      2.383656843
H        3.374702627      0.582828395      2.463392752
C        1.205718628      0.489164928      2.801004558
H        1.204051689      0.149246751      3.864174619
H        1.206831997      1.601841019      2.842175961
C       -3.430143456     -1.217506310     -0.428067649
H       -3.059249784     -2.072627152      0.169123676
C        3.356473565     -1.431022988     -0.312217411
H        2.969024333     -2.223472610      0.358934414
C        3.237845533      1.614703023     -0.288633078
H        4.279041259      1.475164951      0.061502870
C       -2.498621036     -0.012578255      2.102297870
H       -3.386476659      0.522799152      2.482077391
H       -2.650408107     -1.093942031      2.271663448
C       -3.171220025     -1.548939478     -1.908258756
H       -3.560591973     -0.769384389     -2.585944238
H       -3.678476700     -2.494913827     -2.170442244
H       -2.093400588     -1.668235218     -2.102142617
C       -3.141833973      1.811004700     -0.202306567
H       -4.199514290      1.698003503      0.105232752
C       -1.215493892      0.459679358      2.807551840
H       -1.217545482      1.570025944      2.890874388
H       -1.219920601      0.079830335      3.856733845
C        3.049519601     -1.870485038     -1.754715598
H        1.963309571     -1.962017184     -1.914557424
H        3.519610727     -2.849641274     -1.957778211
H        3.445736217     -1.155622990     -2.495900379
C       -4.922802299     -0.996510547     -0.126906407
H       -5.111825280     -0.778010615      0.938361300
H       -5.496977686     -1.905401105     -0.382760842
H       -5.343349719     -0.168593396     -0.725036386
C       -3.079595517      2.091210278     -1.714643808
H       -2.033610788      2.106591198     -2.066322700
H       -3.529917052      3.076241432     -1.935532351
H       -3.622459105      1.336300144     -2.305406062
C        2.638881677      2.853847713      0.401713183
H        1.572545798      2.964869534      0.139944157
H        3.174554704      3.763814137      0.074902785
H        2.714076826      2.799563149      1.500598638
C        3.231088888      1.781363331     -1.818728927
H        3.761085312      0.964023766     -2.333836350
H        3.727191703      2.728707665     -2.098050311
H        2.197455611      1.809958550     -2.204105750
C        4.863615684     -1.260210539     -0.053257100
H        5.304351549     -0.501223198     -0.722815425
H        5.394123482     -2.210066507     -0.247427264
H        5.084084278     -0.964394925      0.987163429
C       -2.509988117      2.966110713      0.595385357
H       -2.643544451      2.846219395      1.683190670
H       -2.976947350      3.925356557      0.305733874
H       -1.427408733      3.032333857      0.390070883
H       -0.017659409     -0.626627841     -1.484812464
H        0.034559623      1.115325569     -1.103117596
H       -1.933162171     -3.345352509      1.574528978
H       -1.400320657     -3.003138435      4.014264063
H        0.031114708     -1.752664279      2.438162103
B       -0.743405035     -3.431900567      1.279569417
C       -0.349185945     -3.293776859      3.872293628
N        0.083779544     -2.827032793      2.531984682
H       -0.454140374     -2.698312791      0.323633433
H        0.267567762     -2.858324818      4.677584908
H        1.074583374     -3.065806641      2.398125297
H       -0.290559530     -4.392630183      3.913096836
H       -0.381307133     -4.587101973      1.105883149

69
1-H3-D
Ir       0.000000000      0.000000000      0.000000000
P        2.295584085      0.062770214      0.230609913
P       -2.290347830      0.149591884      0.232535361
N        0.000000000      0.000000000      2.231620908
C        2.497791889      0.000000000      2.121465590
H        2.623729741     -1.066402102      2.381341891
H        3.402671118      0.531552146      2.464503375
C        1.245962976      0.566475758      2.812770991
H        1.292496669      0.356942455      3.903799430
H        1.206731225      1.663284638      2.688351432
C       -3.377020181     -1.313809824     -0.304028053
H       -2.938843333     -2.121809011      0.313931555
C        3.335624609     -1.430232831     -0.317650656
H        2.876394774     -2.229127878      0.296928147
C        3.262477981      1.612071901     -0.299737382
H        4.325967148      1.399251280     -0.077652065
C       -2.496111151      0.111415079      2.123533379
H       -3.374500663      0.689326673      2.460166540
H       -2.672953071     -0.945037244      2.393453223
C       -3.142125700     -1.703838340     -1.774064923
H       -3.598455823     -0.980363110     -2.471702097
H       -3.599899116     -2.688860171     -1.976342759
H       -2.065044010     -1.769432425     -1.995653292
C       -3.199809324      1.726833055     -0.316169930
H       -4.271383308      1.553468439     -0.098264856
C       -1.219354199      0.622694123      2.811407269
H       -1.130135426      1.716238237      2.682548637
H       -1.274675851      0.419948822      3.903070994
C        3.081444473     -1.804657452     -1.788510348
H        2.001498038     -1.839012672     -2.003163273
H        3.510294155     -2.800817914     -1.999455550
H        3.553053522     -1.089740965     -2.484807874
C       -4.869826707     -1.164216228      0.035398075
H       -5.040975607     -0.897803100      1.092848459
H       -5.398524709     -2.115894497     -0.154694154
H       -5.354884123     -0.395327628     -0.591485254
C       -3.008787198      1.955673159     -1.826944540
H       -1.934889472      2.022056782     -2.071224186
H       -3.496057429      2.899790027     -2.132040115
H       -3.441886662      1.144476561     -2.433548485
C        2.825888598      2.847966524      0.506519980
H        1.744569314      3.031351137      0.380717362
H        3.367929125      3.741110629      0.146271400
H        3.038278223      2.746967203      1.584419054
C        3.087910297      1.858780641     -1.809642848
H        3.499325789      1.039108162     -2.420041376
H        3.606400630      2.789443236     -2.104428728
H        2.018161789      1.960678849     -2.059831198
C        4.833783031     -1.328276394      0.015850166
H        5.339363839     -0.570471003     -0.608264254
H        5.332427790     -2.294405105     -0.182623920
H        5.017896251     -1.073892133      1.074157017
C       -2.723507248      2.953156497      0.482269987
H       -2.939430384      2.866732353      1.560725489
H       -3.235450442      3.861225213      0.115349699
H       -1.636687934      3.099901531      0.355894558
H       -0.002664079     -0.075106030     -1.602551343
H        0.029672548      1.601488660     -0.213127394
H       -0.049072937     -1.784949193      0.028221754
H       -2.016360616     -3.110804267      2.700868795
H       -0.015370996     -1.064829711      2.412237209
B       -0.022836250     -2.976336789      0.731145150
C       -1.028407681     -3.473495970      3.033893773
N        0.025049304     -2.807975581      2.252225792
H        0.985300492     -3.469857122      0.249316970
H       -0.933854126     -3.248680369      4.113762962
H        0.934599858     -3.105764116      2.616825941
H       -1.041891396     -4.577568924      2.916845786
H       -1.067365152     -3.466431681      0.331385734

69
1-H3-TS(D-1-H3)
Ir       0.000000000      0.000000000      0.000000000
P        2.281447231      0.031546436      0.227080351
P       -2.279326899      0.061737598      0.231942111
N        0.000000000      0.000000000      2.257191695
C        2.492656008      0.000000000      2.123609329
H        2.613863405     -1.061729851      2.408156836
H        3.400947808      0.533415399      2.454383574
C        1.249769218      0.593598606      2.805504321
H        1.304158934      0.443672176      3.906397681
H        1.193758724      1.678714504      2.615000141
C       -3.309253372     -1.468927955     -0.244309830
H       -2.850851388     -2.225918679      0.422352980
C        3.302881057     -1.495059466     -0.278016000
H        2.847887597     -2.261086938      0.380038827
C        3.308228492      1.540608705     -0.321579026
H        4.364134254      1.301832635     -0.089888817
C       -2.492354305      0.065883182      2.128254381
H       -3.383257474      0.633800066      2.448430824
H       -2.646834717     -0.985281966      2.432602058
C       -3.032318942     -1.916583726     -1.690087817
H       -3.502201384     -1.241538580     -2.426337932
H       -3.447853623     -2.926687730     -1.859667852
H       -1.948025881     -1.943799898     -1.884560019
C       -3.291571180      1.568945528     -0.346027970
H       -4.350467867      1.343639611     -0.114327550
C       -1.232606739      0.632619405      2.801740865
H       -1.147453421      1.713793035      2.599022812
H       -1.289016049      0.495420986      3.904119917
C        3.014361517     -1.920991697     -1.728238389
H        1.928725590     -1.942200093     -1.915698623
H        3.425312115     -2.930010968     -1.914610578
H        3.481081591     -1.237305396     -2.458568034
C       -4.813097127     -1.367270575      0.062471905
H       -5.015518688     -1.051174570      1.100882776
H       -5.300546780     -2.348389220     -0.085392287
H       -5.316721471     -0.653238836     -0.612528121
C       -3.118655879      1.762163602     -1.863928936
H       -2.049056220      1.874256528     -2.111602955
H       -3.652576609      2.671507507     -2.195886565
H       -3.512890023      0.912329707     -2.444439847
C        2.898376772      2.804273891      0.453768516
H        1.818471840      2.996363685      0.325951747
H        3.454402228      3.678792786      0.069387612
H        3.114710336      2.726904533      1.533529736
C        3.143174119      1.759256555     -1.836760641
H        3.530218035      0.913941283     -2.428578972
H        3.688374702      2.667543693     -2.152895919
H        2.075973054      1.887108245     -2.086869038
C        4.809153393     -1.402809568      0.019774217
H        5.311582468     -0.681902776     -0.648847391
H        5.291279135     -2.384019132     -0.143956836
H        5.019554179     -1.101542923      1.061013586
C       -2.872080506      2.841155942      0.410308586
H       -3.087893264      2.781649170      1.491232259
H       -3.422105955      3.713735546      0.013152381
H       -1.790962606      3.023752686      0.279343290
H       -0.001803732     -0.058105944     -1.595730658
H        0.010758191      1.669336033     -0.152280163
H       -0.016851258     -1.693363303     -0.015554318
H       -2.049733824     -3.494732995      3.121029010
H       -0.013669747     -1.011338687      2.480814010
B        0.075107711     -3.577823463      1.509974977
C       -1.164301818     -3.317888342      3.750700544
N        0.015123702     -3.240002890      2.888279220
H        1.159635975     -3.705725073      1.005373637
H       -1.327832219     -2.388391739      4.328961062
H        0.888753624     -3.133515432      3.405690238
H       -1.090356273     -4.152007005      4.474176086
H       -0.946219517     -3.897159148      0.956406185
